# Supplementary material for: Ecological Roles and Shared Microbes Differentiate the Plastisphere from Natural Particle-Associated Microbiomes in Urban Rivers
Source: Environ Sci Technol. 2025 Aug 8;59(32):17298–309. doi: 10.1021/acs.est.5c06538 (PMC12369012; doi:10.1021/acs.est.5c06538)
Supplement: Supplementary file 2 [file es5c06538_si_002.xlsx]

## Sheet: Table S1
Table S1. Sampling site information and data on nine environmental factors measured in urban rivers in Hong Kong.
Geographical and weather information of the sampling sites and rivers												Concentrations of the nine environmental factors
Sample a	River	Latitude	Longitude	Altitude	River length b	Catchment area b	District	District-based population (2023) c	Sampling date	Weather condition during sampling d	Antecedent dry day (rainfall < 5 mm) d	pH e	DO e	Salinity f	COD g	TP h	NO3- i	NH4+ j	SO2-4 i	Total MP k	Total NP l
				(m)	(km)	(km2)					(day)		(mg/L)	(psu)	(mg/L)	(μg/L)	(μg/L)	(μg/L)	(mg/L)	(particles/L)	(particles/L)
A0	River A	22.419675°N	113.938718°E	13	1.5	2.1	Tuen Mun	532000	2023-02-06	Sunny 26.3℃	27	7.7	8.6	0	4	40	72	487	10.7	0.62	>3
B0	River B	22.446624°N	113.997407°E	4	4.8	12.6	Yuen Long	670000	2023-02-06	Cloudy 21.6℃	30	7.9	2.8	0.3	26	1100	390	603	71.1	1.36	>5
C1	River C	22.414412°N	113.983864°E	20	38	16.5	Tuen Mun	532000	2023-02-07	Cloudy 23.2℃	27	7.9	7.1	0.2	19	960	430	300	21.8	0.9	>20
C2	River C	22.387786°N	113.971032°E	4			Tuen Mun	532000	2023-02-07	Cloudy 23.3℃	27	8.2	4.4	22.4	24	160	230	12.5	72.4	1.16	>10
D1	River D	22.438987°N	114.026132°E	6	60	26.7	Yuen Long	670000	2023-02-06	Cloudy 21.6℃	31	7.6	6.9	0.4	30	720	143	840	31.7	0.86	>10
D2	River D	22.448523°N	114.026044°E	3	60	26.7	Yuen Long	670000	2023-02-06	Cloudy 21.6℃	31	7.3	3.7	0.3	26	700	30	511	31.6	2.02	>40
E0	River E	22.507597°N	114.135311°E	5	49	43	North	338700	2023-02-08	Cloudy 19.0℃	27	7.5	6.7	0.1	30	220	800	522	8.98	2.46	>10
F1	River F	22.445210°N	114.130613°E	53	10.8	18.6	Tai Po	314800	2023-02-08	Cloudy 21.0℃	29	7.4	7.5	0	10	30	220	514	117	3.36	>15
F2		22.461593°N	114.146822°E	18		18.6	Tai Po	314800	2023-02-08	Cloudy 19.8℃	29	7.3	9	0.1	19	50	370	589	9.36	1.71	>10
F3		22.450614°N	114.171920°E	10		18.6	Tai Po	314800	2023-02-08	Cloudy 19.4℃	29	7.1	5.3	9.4	44	190	440	657	8.9	5.26	>20
G1	River G	22.388039°N	114.198826°E	15	7	37	Sha Tin	700300	2023-02-09	Cloudy 19.3℃	30	8	6.6	26.5	12	40	120	311	72.3	2.5	>20
G2	River G	22.392102°N	114.199967°E	4	7	37	Sha Tin	700300	2023-02-09	Cloudy 18.2℃	29	7.8	5.8	19.1	51	1050	190	43	44.2	3.74	>20
H0	River H	22.333379°N	114.194337°E	13	2.4	10.8	Kowloon City	411800	2023-02-10	Mist 20.8℃	27	7.3	7.2	9.3	31	1400	2000	343	113	8.06	>40
I0	River I	22.369840°N	114.259153°E	7	2.3	3.5	Sai Kung	503000	2023-02-10	Cloudy 20.3℃	28	7.7	9.8	2.5	26	90	27	573	92	1.76	>10
J0	River J	22.272787°N	113.932608°E	13	4.31	11	Islands	120800	2023-02-06	Cloudy 22.5℃	28	8.6	10	0.1	6	60	470	373	11.2	1.07	>5
a Rivers with multiple sampling sites are label with increasing numeric values from upstream to downstream.
b Data collected from the websites of the Hong Kong government1-4.
c Data collected from the Census and Statistics Department of Hong Kong5.
d Data collected from the Hong Kong Observatory6.
e Measured using an RBRduo logger (RBR Ltd., ON, Canada).
f Measured using a Cole-Parmer Brix Analog Refractometer (Cole-Parmer Ltd., IL,USA).
g Measured using the dichromate method7.
h Measured using the ammonium molybdate spectrophotometric method8.
i Measured using the ion chromatographic method9.
j Measured using the Nessler’s reagent spectrophotometric method10.
k Measured using the Raman Spectroscopic method11.
l Estimated using visual enumeration method under a steromicroscope.
References
(1) Agriculture, Fisheries and Conservation Department, the Government of the Hong Kong Speacial Administrative Region, China. https://www.afcd.gov.hk/english/conservation/con_wet/streams_rivers_hk/Con_NSR/Ecologically_Important_Streams.html
(2) Drainage Services Department, the Government of the Hong Kong Speacial Administrative Region, China. https://www.dsd.gov.hk/EcoDMS/EN/Home/Home.html
(3) Hong Kong Biodiversity Information System. http://www.nature.edu.hk/
(4) Environmental Protection Department, the Government of the Hong Kong Speacial Administrative Region, China. https://www.epd.gov.hk/
(5) Census and Statistics Department, the Government of the Hong Kong Speacial Administrative Region, China. https://www.censtatd.gov.hk/
(6) Hong Kong Observatory, the Government of the Hong Kong Speacial Administrative Region, China. https://www.hko.gov.hk/
(7) Ministry of Ecology and Environment of the People's Republic of China. HJ 828-2017. Water quality-Determination of the chemical oxygen demand-Dichromate method. Beijing: Standards Press of China, 2017.
(8) Ministry of Ecology and Environment of the People's Republic of China. GB 11893-89. Water quality-Determination of total phosphorus-Ammonium molybdate spectrophotometric method. Beijing: Standards Press of China, 1989.
(9) Ministry of Ecology and Environment of the People's Republic of China. HJ 84-2016. Water Quality-Determination of Inorganic Anions (F-、Cl-、NO2-、Br-、NO3-、PO43-、SO32-、SO42-)―Ion Chromatography. Beijing: Standards Press of China, 2016.
(10) Ministry of Ecology and Environment of the People's Republic of China. HJ 535-2009. Water quality―Determination of ammonia nitrogen―Nessler’s reagent spectrophotometry. Beijing: Standards Press of China, 2009.
(11) Leung, M. M.-L.; Ho, Y.-W.; Maboloc, E. A.; Lee, C.-H.; Wang, Y.; Hu, M.; Cheung, S.-G.; Fang, J. K.-H., Determination of microplastics in the edible green-lipped mussel Perna viridis using an automated mapping technique of Raman microspectroscopy. J. Hazard. Mater. 2021, 420, 126541.

## Sheet: Table S2
Table S2. Procedural blank and recovery assessment results for MP quantification.
Trial	Number of MPs (100–5,000 μm) detected in procedural blank	Standard MPs (50 µm)		Standard MPs (500 µm)
		Number of recovered MPs	Recovery rate (%)	Number of recovered MPs	Recovery rate (%)
1	0	97	97	48	96
2	0	96	96	50	100
3	0	98	98	48	96
4	0	97	97	47	94
5	0	96	96	50	100
6	0	96	96	49	98
7	0	95	95	48	96
8	0	98	98	49	98
9	0	97	97	48	96
10	0	95	95	47	94
Average	0	96.5 ± 1.1	96.5 ± 1.1	48.4 ± 1.0	96.8 ± 2.2

## Sheet: Table S3
Table S3. Taxonomic indicators of different types of microbiomes.
Taxonomy IDa	Phylum	Class	Order	Family	Genus	Species	Square root of indicator value	PFDR-adj	Type
2769491	Proteobacteria	Betaproteobacteria	Burkholderiales	Oxalobacteraceae	Massilia	Massilia sp. LPB0304	0.417588	0.0196836	Unique indicator for MP
321846	Proteobacteria	Gammaproteobacteria	Pseudomonadales	Pseudomonadaceae	Pseudomonas	Pseudomonas simiae	0.390937	0.0235473	Unique indicator for MP
334542	Actinobacteria	Actinomycetes	Mycobacteriales	Nocardiaceae	Rhodococcus	Rhodococcus qingshengii	0.526753	0.00744213	Unique indicator for MP
2018067	Proteobacteria	Gammaproteobacteria	Pseudomonadales	Pseudomonadaceae	Pseudomonas	Pseudomonas sp. FDAARGOS_380	0.374684	0.0310069	Unique indicator for MP
118613	Proteobacteria	Gammaproteobacteria	Pseudomonadales	Pseudomonadaceae	Pseudomonas	Pseudomonas sp. B10	0.455889	0.0116875	Unique indicator for MP
2054914	Proteobacteria	Gammaproteobacteria	Pseudomonadales	Pseudomonadaceae	Pseudomonas	Pseudomonas sp. 02C 26	0.415863	0.0095962	Unique indicator for MP
2662033	Proteobacteria	Gammaproteobacteria	Pseudomonadales	Pseudomonadaceae	Pseudomonas	Pseudomonas sp. 14181154	0.33873	0.0291696	Unique indicator for MP
75588	Proteobacteria	Gammaproteobacteria	Pseudomonadales	Pseudomonadaceae	Pseudomonas	Pseudomonas libanensis	0.423324	0.0178355	Unique indicator for MP
2565368	Proteobacteria	Gammaproteobacteria	Pseudomonadales	Pseudomonadaceae	Pseudomonas	Pseudomonas atacamensis	0.38123	0.0116875	Unique indicator for MP
1028989	Proteobacteria	Gammaproteobacteria	Pseudomonadales	Pseudomonadaceae	Pseudomonas	Pseudomonas sp. StFLB209	0.396045	0.036394	Unique indicator for MP
43263	Proteobacteria	Gammaproteobacteria	Pseudomonadales	Pseudomonadaceae	Pseudomonas	Pseudomonas alcaligenes	0.452184	0.0137698	Unique indicator for MP
75612	Proteobacteria	Gammaproteobacteria	Pseudomonadales	Pseudomonadaceae	Pseudomonas	Pseudomonas mandelii	0.392137	0.0291696	Unique indicator for MP
76760	Proteobacteria	Gammaproteobacteria	Pseudomonadales	Pseudomonadaceae	Pseudomonas	Pseudomonas rhodesiae	0.4346	0.0235473	Unique indicator for MP
65741	Proteobacteria	Gammaproteobacteria	Pseudomonadales	Pseudomonadaceae	Pseudomonas	Pseudomonas knackmussii	0.394538	0.00277924	Unique indicator for MP
296	Proteobacteria	Gammaproteobacteria	Pseudomonadales	Pseudomonadaceae	Pseudomonas	Pseudomonas fragi	0.396313	0.0310069	Unique indicator for MP
1856685	Proteobacteria	Gammaproteobacteria	Pseudomonadales	Pseudomonadaceae	Pseudomonas	Pseudomonas sp. TCU-HL1	0.358731	0.0328258	Unique indicator for MP
70775	Proteobacteria	Gammaproteobacteria	Pseudomonadales	Pseudomonadaceae	Pseudomonas	Pseudomonas plecoglossicida	0.374281	0.0415628	Unique indicator for MP
2726956	Proteobacteria	Gammaproteobacteria	Pseudomonadales	Pseudomonadaceae	Pseudomonas	Pseudomonas sp. MSPm1	0.373671	0.0449648	Unique indicator for MP
1755504	Proteobacteria	Gammaproteobacteria	Pseudomonadales	Pseudomonadaceae	Pseudomonas	Pseudomonas sp. DY-1	0.365031	0.0196836	Unique indicator for MP
1149133	Proteobacteria	Gammaproteobacteria	Pseudomonadales	Pseudomonadaceae	Pseudomonas	Pseudomonas furukawaii	0.345983	0.0415628	Unique indicator for MP
2729423	Proteobacteria	Gammaproteobacteria	Pseudomonadales	Pseudomonadaceae	Pseudomonas	Pseudomonas sp. SK	0.439299	0.0095962	Unique indicator for MP
157783	Proteobacteria	Gammaproteobacteria	Pseudomonadales	Pseudomonadaceae	Pseudomonas	Pseudomonas cremoricolorata	0.427927	0.0095962	Unique indicator for MP
1294143	Proteobacteria	Gammaproteobacteria	Pseudomonadales	Pseudomonadaceae	Pseudomonas	Pseudomonas sp. ATCC 13867	0.359269	0.0291696	Unique indicator for MP
2811422	Proteobacteria	Gammaproteobacteria	Pseudomonadales	Pseudomonadaceae	Pseudomonas	Pseudomonas sp. PDNC002	0.36187	0.0273292	Unique indicator for MP
1736226	Proteobacteria	Gammaproteobacteria	Pseudomonadales	Pseudomonadaceae	Pseudomonas	Pseudomonas sp. Leaf58	0.400972	0.0178355	Unique indicator for MP
2653853	Proteobacteria	Gammaproteobacteria	Pseudomonadales	Pseudomonadaceae	Pseudomonas	Pseudomonas sp. SCB32	0.36911	0.0196836	Unique indicator for MP
2604832	Proteobacteria	Gammaproteobacteria	Pseudomonadales	Pseudomonadaceae	Pseudomonas	Pseudomonas lalkuanensis	0.340796	0.0467526	Unique indicator for MP
46680	Proteobacteria	Gammaproteobacteria	Pseudomonadales	Pseudomonadaceae	Pseudomonas	Pseudomonas nitroreducens	0.353869	0.0433197	Unique indicator for MP
2774873	Proteobacteria	Gammaproteobacteria	Pseudomonadales	Pseudomonadaceae	Pseudomonas	Pseudomonas sp. ADPe	0.44878	0.00744213	Unique indicator for MP
43306	Proteobacteria	Gammaproteobacteria	Pseudomonadales	Pseudomonadaceae	Halopseudomonas	Pseudomonas denitrificans (nom. rej.)	0.380584	0.0158048	Unique indicator for MP
1649877	Proteobacteria	Gammaproteobacteria	Pseudomonadales	Pseudomonadaceae	Pseudomonas	Pseudomonas sp. CCOS 191	0.402462	0.0235473	Unique indicator for MP
95301	Proteobacteria	Gammaproteobacteria	Pseudomonadales	Pseudomonadaceae	Pseudomonas	Pseudomonas multiresinivorans	0.364198	0.0137698	Unique indicator for MP
1446467	Bacteroidetes	Cytophagia	Cytophagales	Hymenobacteraceae	Hymenobacter	Hymenobacter swuensis	0.3349	0.0415628	Unique indicator for MP
1807790	Actinobacteria	Actinomycetes	Mycobacteriales	Nocardiaceae	Rhodococcus	Rhodococcus sp. BH4	0.500963	0.0116875	Unique indicator for MP
2490853	Actinobacteria	Actinomycetes	Mycobacteriales	Nocardiaceae	Rhodococcus	Rhodococcus sp. NJ-530	0.549149	0.00744213	Unique indicator for MP
1045808	Actinobacteria	Actinomycetes	Mycobacteriales	Nocardiaceae	Rhodococcus	Rhodococcus sp. YL-1	0.435008	0.0291696	Unique indicator for MP
86840	Proteobacteria	Gammaproteobacteria	Pseudomonadales	Pseudomonadaceae	Pseudomonas	Pseudomonas cannabina	0.402864	0.0158048	Unique indicator for MP
1723645	Actinobacteria	Actinomycetes	Mycobacteriales	Nocardiaceae	Rhodococcus	Rhodococcus sp. 008	0.468246	0.0178355	Unique indicator for MP
65959	Proteobacteria	Alphaproteobacteria	Rhodospirillales	Acetobacteraceae	Acetobacter	Acetobacter pomorum	0.399561	0.0273292	Unique indicator for MP
2017486	Actinobacteria	Actinomycetes	Propionibacteriales	Nocardioidaceae	Nocardioides	Nocardioides sp. S5	0.431162	0.0158048	Unique indicator for NP
2763008	Actinobacteria	Actinomycetes	Propionibacteriales	Nocardioidaceae	Nocardioides	Nocardioides sp. zg-1228	0.409835	0.0178355	Unique indicator for NP
1906742	Actinobacteria	Actinomycetes	Micrococcales	Microbacteriaceae	Microbacterium	Microbacterium sp. BH-3-3-3	0.409886	0.0255131	Unique indicator for NP
2033	Actinobacteria	Actinomycetes	Micrococcales	Microbacteriaceae	Microbacterium	Microbacterium testaceum	0.411116	0.0291696	Unique indicator for NP
2582905	Actinobacteria	Actinomycetes	Propionibacteriales	Nocardioidaceae	Nocardioides	Nocardioides sp. S-1144	0.391101	0.0328258	Unique indicator for NP
2663857	Actinobacteria	Actinomycetes	Propionibacteriales	Nocardioidaceae	Nocardioides	Nocardioides sp. zg-579	0.392891	0.0346283	Unique indicator for NP
110319	Actinobacteria	Actinomycetes	Propionibacteriales	Nocardioidaceae	Nocardioides	Nocardioides sp. CF8	0.376885	0.0398481	Unique indicator for NP
2483798	Actinobacteria	Actinomycetes	Propionibacteriales	Nocardioidaceae	Nocardioides	Nocardioides sp. 603	0.373281	0.0449648	Unique indicator for NP
2685869	Actinobacteria	Actinomycetes	Propionibacteriales	Nocardioidaceae	Nocardioides	Nocardioides sp. ZJ1313	0.38091	0.0398481	Unique indicator for NP
2714938	Actinobacteria	Actinomycetes	Propionibacteriales	Nocardioidaceae	Nocardioides	Nocardioides sp. HDW12A	0.367828	0.0415628	Unique indicator for NP
2518371	Actinobacteria	Actinomycetes	Propionibacteriales	Nocardioidaceae	Nocardioides	Nocardioides seonyuensis	0.392413	0.0235473	Unique indicator for NP
2675878	Bacteroidetes	Cytophagia	Cytophagales	Hymenobacteraceae	Hymenobacter	Hymenobacter sp. BRD128	0.406269	0.036394	Unique indicator for NP
2592334	Actinobacteria	Actinomycetes	Propionibacteriales	Nocardioidaceae	Nocardioides	Nocardioides sp. JQ2195	0.37774	0.0433197	Unique indicator for NP
1484116	Bacteroidetes	Cytophagia	Cytophagales	Hymenobacteraceae	Hymenobacter	Hymenobacter sp. PAMC 26554	0.402437	0.0398481	Unique indicator for NP
399736	Actinobacteria	Actinomycetes	Micrococcales	Microbacteriaceae	Agrococcus	Agrococcus jejuensis	0.345962	0.036394	Unique indicator for NP
131568	Actinobacteria	Actinomycetes	Kineosporiales	Kineosporiaceae	Kineococcus	Kineococcus radiotolerans	0.427565	0.0158048	Unique indicator for NP
2483401	Actinobacteria	Actinomycetes	Micrococcales	Microbacteriaceae	Microbacterium	Microbacterium sp. 10M-3C3	0.395912	0.0235473	Unique indicator for NP
2675877	Bacteroidetes	Cytophagia	Cytophagales	Hymenobacteraceae	Hymenobacter	Hymenobacter sp. BRD67	0.406551	0.0346283	Unique indicator for NP
2615203	Bacteroidetes	Cytophagia	Cytophagales	Hymenobacteraceae	Hymenobacter	Hymenobacter baengnokdamensis	0.396013	0.036394	Unique indicator for NP
2070348	Actinobacteria	Actinomycetes	Micrococcales	Microbacteriaceae	Microbacterium	Microbacterium sp. SGAir0570	0.350091	0.0449648	Unique indicator for NP
2735133	Actinobacteria	Actinomycetes	Micrococcales	Microbacteriaceae	Herbiconiux	Herbiconiux sp. SALV-R1	0.359243	0.0398481	Unique indicator for NP
747	Proteobacteria	Gammaproteobacteria	Pasteurellales	Pasteurellaceae	Pasteurella	Pasteurella multocida	0.442272	0.00744213	Unique indicator for NP
1906274	Actinobacteria	Actinomycetes	Micrococcales	Microbacteriaceae	Microbacterium	Microbacterium sp. JZ31	0.357675	0.0273292	Unique indicator for NP
2541726	Actinobacteria	Actinomycetes	Micrococcales	Microbacteriaceae	Microbacterium	Microbacterium wangchenii	0.394297	0.0415628	Unique indicator for NP
2614639	Actinobacteria	Actinomycetes	Micrococcales	Microbacteriaceae	Microbacterium	Microbacterium lushaniae	0.394648	0.0380871	Unique indicator for NP
743009	Actinobacteria	Actinomycetes	Micrococcales	Microbacteriaceae	Microbacterium	Microbacterium oryzae	0.389068	0.0216683	Unique indicator for NP
1638161	Proteobacteria	Alphaproteobacteria	Hyphomicrobiales	Aurantimonadaceae	Aureimonas	Aureimonas sp. AU12	0.42375	0.0291696	Unique indicator for NP
1170711	Actinobacteria	Actinomycetes	Kitasatosporales	Streptomycetaceae	Streptomyces	Streptomyces sp. W75	0.379278	0.0328258	Unique indicator for NP
1938606	Proteobacteria	Gammaproteobacteria	Burkholderiales	Oxalobacteraceae	Janthinobacterium	Janthinobacterium sp. LM6	0.358828	0.0291696	Shared indicator for MP and NP
1644131	Proteobacteria	Gammaproteobacteria	Burkholderiales	Oxalobacteraceae	Janthinobacterium	Janthinobacterium sp. 1_2014MBL_MicDiv	0.451656	0.00277924	Shared indicator for MP and NP
294	Proteobacteria	Gammaproteobacteria	Pseudomonadales	Pseudomonadaceae	Pseudomonas	Pseudomonas fluorescens	0.450637	0.0116875	Shared indicator for MP and NP
1537274	Proteobacteria	Gammaproteobacteria	Burkholderiales	Oxalobacteraceae	Janthinobacterium	Janthinobacterium sp. HH102	0.362999	0.0433197	Shared indicator for MP and NP
2590869	Proteobacteria	Gammaproteobacteria	Burkholderiales	Oxalobacteraceae	Janthinobacterium	Janthinobacterium tructae	0.391978	0.0346283	Shared indicator for MP and NP
55508	Proteobacteria	Gammaproteobacteria	Burkholderiales	Oxalobacteraceae	Janthinobacterium	Janthinobacterium agaricidamnosum	0.411873	0.0196836	Shared indicator for MP and NP
368607	Proteobacteria	Gammaproteobacteria	Burkholderiales	Oxalobacteraceae	Janthinobacterium	Janthinobacterium svalbardensis	0.41024	0.0235473	Shared indicator for MP and NP
29581	Proteobacteria	Gammaproteobacteria	Burkholderiales	Oxalobacteraceae	Janthinobacterium	Janthinobacterium lividum	0.424711	0.0116875	Shared indicator for MP and NP
2808899	Proteobacteria	Gammaproteobacteria	Burkholderiales	Oxalobacteraceae	Janthinobacterium	Janthinobacterium sp. PLB02	0.413951	0.0158048	Shared indicator for MP and NP
198620	Proteobacteria	Gammaproteobacteria	Pseudomonadales	Pseudomonadaceae	Pseudomonas	Pseudomonas koreensis	0.378939	0.0449648	Shared indicator for MP and NP
1707785	Proteobacteria	Betaproteobacteria	Burkholderiales	Oxalobacteraceae	Massilia	Massilia sp. WG5	0.423237	0.0196836	Shared indicator for MP and NP
2073078	Proteobacteria	Gammaproteobacteria	Pseudomonadales	Pseudomonadaceae	Pseudomonas	Pseudomonas sp. DTU12.3	0.470934	0.0158048	Shared indicator for MP and NP
1573712	Proteobacteria	Gammaproteobacteria	Pseudomonadales	Pseudomonadaceae	Pseudomonas	Pseudomonas sp. R84	0.403333	0.0310069	Shared indicator for MP and NP
546874	Actinobacteria	Actinomycetes	Propionibacteriales	Propionibacteriaceae	Microlunatus	Microlunatus sagamiharensis	0.388426	0.0310069	Shared indicator for MP and NP
1678028	Proteobacteria	Betaproteobacteria	Burkholderiales	Oxalobacteraceae	Massilia	Massilia sp. NR 4-1	0.389256	0.0291696	Shared indicator for MP and NP
1141883	Proteobacteria	Betaproteobacteria	Burkholderiales	Oxalobacteraceae	Massilia	Massilia putida	0.387033	0.0415628	Shared indicator for MP and NP
2774459	Proteobacteria	Gammaproteobacteria	Pseudomonadales	Pseudomonadaceae	Pseudomonas	Pseudomonas sp. IzPS59	0.369483	0.036394	Shared indicator for MP and NP
2728020	Proteobacteria	Betaproteobacteria	Burkholderiales	Oxalobacteraceae	Massilia	Duganella sp. GN2-R2	0.401826	0.0310069	Shared indicator for MP and NP
317	Proteobacteria	Gammaproteobacteria	Pseudomonadales	Pseudomonadaceae	Pseudomonas	Pseudomonas syringae	0.45915	0.0095962	Shared indicator for MP and NP
2709303	Proteobacteria	Betaproteobacteria	Burkholderiales	Oxalobacteraceae	Massilia	Massilia sp. Se16.2.3	0.423875	0.0255131	Shared indicator for MP and NP
1573720	Proteobacteria	Gammaproteobacteria	Pseudomonadales	Pseudomonadaceae	Pseudomonas	Pseudomonas sp. S49	0.431979	0.0178355	Shared indicator for MP and NP
2559074	Proteobacteria	Gammaproteobacteria	Pseudomonadales	Pseudomonadaceae	Pseudomonas	Pseudomonas sp. S150	0.499461	0.0095962	Shared indicator for MP and NP
2005388	Proteobacteria	Gammaproteobacteria	Pseudomonadales	Pseudomonadaceae	Pseudomonas	Pseudomonas sp. RU47	0.431249	0.0158048	Shared indicator for MP and NP
2709302	Proteobacteria	Betaproteobacteria	Burkholderiales	Oxalobacteraceae	Massilia	Massilia sp. Dwa41.01b	0.392798	0.0346283	Shared indicator for MP and NP
2804761	Proteobacteria	Gammaproteobacteria	Pseudomonadales	Pseudomonadaceae	Pseudomonas	Pseudomonas sp. 15A4	0.395749	0.0484846	Shared indicator for MP and NP
587753	Proteobacteria	Gammaproteobacteria	Pseudomonadales	Pseudomonadaceae	Pseudomonas	Pseudomonas chlororaphis	0.395542	0.0196836	Shared indicator for MP and NP
1534110	Proteobacteria	Gammaproteobacteria	Pseudomonadales	Pseudomonadaceae	Pseudomonas	Pseudomonas sp. DR 5-09	0.48388	0.0116875	Shared indicator for MP and NP
2774460	Proteobacteria	Gammaproteobacteria	Pseudomonadales	Pseudomonadaceae	Pseudomonas	Pseudomonas allokribbensis	0.482237	0.0116875	Shared indicator for MP and NP
2768162	Proteobacteria	Alphaproteobacteria	Rhodospirillales	Acetobacteraceae	Roseomonas	Roseomonas sp. 546	0.393711	0.0380871	Shared indicator for MP and NP
2774461	Proteobacteria	Gammaproteobacteria	Pseudomonadales	Pseudomonadaceae	Pseudomonas	Pseudomonas gozinkensis	0.44065	0.0116875	Shared indicator for MP and NP
321662	Proteobacteria	Gammaproteobacteria	Pseudomonadales	Pseudomonadaceae	Pseudomonas	Pseudomonas moraviensis	0.44275	0.0137698	Shared indicator for MP and NP
477641	Actinobacteria	Actinomycetes	Geodermatophilales	Geodermatophilaceae	Modestobacter	Modestobacter marinus	0.426546	0.0196836	Shared indicator for MP and NP
39956	Proteobacteria	Alphaproteobacteria	Hyphomicrobiales	Methylobacteriaceae	Methylobacterium	Methylobacterium mesophilicum	0.420247	0.0196836	Shared indicator for MP and NP
2219696	Proteobacteria	Alphaproteobacteria	Sphingomonadales	Sphingomonadaceae	Sphingomonas	Sphingomonas sp. FARSPH	0.438233	0.0116875	Shared indicator for MP and NP
1421430	Proteobacteria	Gammaproteobacteria	Pseudomonadales	Pseudomonadaceae	Pseudomonas	Pseudomonas granadensis	0.490427	0.00744213	Shared indicator for MP and NP
1411621	Bacteroidetes	Cytophagia	Cytophagales	Hymenobacteraceae	Hymenobacter	Hymenobacter sedentarius	0.457428	0.0137698	Shared indicator for MP and NP
1549858	Proteobacteria	Alphaproteobacteria	Sphingomonadales	Sphingomonadaceae	Sphingomonas	Sphingomonas taxi	0.457349	0.0158048	Shared indicator for MP and NP
2743971	Proteobacteria	Gammaproteobacteria	Pseudomonadales	Pseudomonadaceae	Pseudomonas	Pseudomonas sp. 43A	0.437247	0.0273292	Shared indicator for MP and NP
1961362	Proteobacteria	Alphaproteobacteria	Sphingomonadales	Sphingomonadaceae	Sphingomonas	Sphingomonas sp. NIC1	0.415624	0.0196836	Shared indicator for MP and NP
1855380	Proteobacteria	Gammaproteobacteria	Pseudomonadales	Pseudomonadaceae	Pseudomonas	Pseudomonas sp. Z003-0.4C(8344-21)	0.482879	0.0095962	Shared indicator for MP and NP
2596913	Proteobacteria	Alphaproteobacteria	Sphingomonadales	Sphingomonadaceae	Sphingomonas	Sphingomonas sp. NBWT7	0.413328	0.0196836	Shared indicator for MP and NP
152682	Proteobacteria	Alphaproteobacteria	Sphingomonadales	Sphingomonadaceae	Sphingomonas	Sphingomonas melonis	0.395907	0.0310069	Shared indicator for MP and NP
2761579	Bacteroidetes	Cytophagia	Cytophagales	Hymenobacteraceae	Hymenobacter	Hymenobacter sp. S2-20-2	0.459195	0.0095962	Shared indicator for MP and NP
2201356	Proteobacteria	Gammaproteobacteria	Pseudomonadales	Pseudomonadaceae	Pseudomonas	Pseudomonas sp. 31-12	0.372186	0.0415628	Shared indicator for MP and NP
424800	Proteobacteria	Alphaproteobacteria	Sphingomonadales	Sphingomonadaceae	Sphingomonas	Sphingomonas insulae	0.434613	0.0196836	Shared indicator for MP and NP
47878	Proteobacteria	Gammaproteobacteria	Pseudomonadales	Pseudomonadaceae	Pseudomonas	Pseudomonas azotoformans	0.385438	0.0467526	Shared indicator for MP and NP
1785145	Proteobacteria	Gammaproteobacteria	Pseudomonadales	Pseudomonadaceae	Pseudomonas	Pseudomonas glycinae	0.457363	0.00518498	Shared indicator for MP and NP
2653203	Proteobacteria	Alphaproteobacteria	Sphingomonadales	Sphingomonadaceae	Sphingomonas	Sphingomonas sp. CL5.1	0.406455	0.0196836	Shared indicator for MP and NP
2099583	Actinobacteria	Actinomycetes	Kitasatosporales	Streptomycetaceae	Streptomyces	Streptomyces sp. ICC1	0.381639	0.0216683	Shared indicator for MP and NP
1484118	Bacteroidetes	Cytophagia	Cytophagales	Hymenobacteraceae	Hymenobacter	Hymenobacter sp. PAMC 26628	0.424195	0.0255131	Shared indicator for MP and NP
1866	Actinobacteria	Actinomycetes	Micromonosporales	Micromonosporaceae	Actinoplanes	Actinoplanes missouriensis	0.392928	0.0346283	Shared indicator for MP and NP
269660	Proteobacteria	Alphaproteobacteria	Hyphomicrobiales	Methylobacteriaceae	Methylobacterium	Methylobacterium brachiatum	0.436811	0.0116875	Shared indicator for MP and NP
745310	Proteobacteria	Alphaproteobacteria	Sphingomonadales	Sphingomonadaceae	Sphingomonas	Sphingomonas sp. MM-1	0.375766	0.0433197	Shared indicator for MP and NP
1148509	Proteobacteria	Gammaproteobacteria	Pseudomonadales	Pseudomonadaceae	Pseudomonas	Pseudomonas prosekii	0.41995	0.0158048	Shared indicator for MP and NP
930166	Proteobacteria	Gammaproteobacteria	Pseudomonadales	Pseudomonadaceae	Pseudomonas	Pseudomonas brassicacearum	0.371845	0.0328258	Shared indicator for MP and NP
138336	Actinobacteria	Actinomycetes	Geodermatophilales	Geodermatophilaceae	Blastococcus	Blastococcus saxobsidens	0.397496	0.036394	Shared indicator for MP and NP
1938607	Proteobacteria	Alphaproteobacteria	Sphingomonadales	Sphingomonadaceae	Sphingomonas	Sphingomonas sp. LM7	0.393861	0.0310069	Shared indicator for MP and NP
2681549	Proteobacteria	Alphaproteobacteria	Sphingomonadales	Sphingomonadaceae	Sphingomonas	Sphingomonas sp. LMO-1	0.410616	0.0178355	Shared indicator for MP and NP
76758	Proteobacteria	Gammaproteobacteria	Pseudomonadales	Pseudomonadaceae	Pseudomonas	Pseudomonas orientalis	0.394277	0.0380871	Shared indicator for MP and NP
2724192	Bacteroidetes	Cytophagia	Cytophagales	Hymenobacteraceae	Hymenobacter	Hymenobacter russus	0.420369	0.0158048	Shared indicator for MP and NP
2603276	Proteobacteria	Alphaproteobacteria	Hyphomicrobiales	Methylobacteriaceae	Methylobacterium	Methylobacterium sp. WL1	0.446804	0.0095962	Shared indicator for MP and NP
2596915	Bacteroidetes	Cytophagia	Cytophagales	Hymenobacteraceae	Hymenobacter	Hymenobacter sp. NBH84	0.408002	0.0235473	Shared indicator for MP and NP
2761535	Actinobacteria	Actinomycetes	Pseudonocardiales	Pseudonocardiaceae	Pseudonocardia	Pseudonocardia sp. CGMCC 4.1532	0.415215	0.0216683	Shared indicator for MP and NP
1390395	Proteobacteria	Alphaproteobacteria	Sphingomonadales	Sphingomonadaceae	Sphingomonas	Sphingomonas sp. LK11	0.387275	0.0380871	Shared indicator for MP and NP
1881017	Proteobacteria	Gammaproteobacteria	Pseudomonadales	Pseudomonadaceae	Pseudomonas	Pseudomonas sp. 7SR1	0.428094	0.0158048	Shared indicator for MP and NP
2607656	Bacteroidetes	Cytophagia	Cytophagales	Hymenobacteraceae	Hymenobacter	Hymenobacter busanensis	0.463113	0.0095962	Shared indicator for MP and NP
1517554	Proteobacteria	Alphaproteobacteria	Sphingomonadales	Sphingomonadaceae	Sphingomonas	Sphingomonas sp. HMP9	0.436811	0.0196836	Shared indicator for MP and NP
2565555	Proteobacteria	Alphaproteobacteria	Sphingomonadales	Sphingomonadaceae	Sphingomonas	Sphingomonas sp. PAMC26645	0.442054	0.0196836	Shared indicator for MP and NP
2035	Actinobacteria	Actinomycetes	Micrococcales	Microbacteriaceae	Curtobacterium	Curtobacterium flaccumfaciens	0.373981	0.0433197	Shared indicator for MP and NP
1327635	Proteobacteria	Alphaproteobacteria	Sphingomonadales	Sphingomonadaceae	Sphingomonas	Sphingomonas sp. Cra20	0.378904	0.0380871	Shared indicator for MP and NP
2735134	Proteobacteria	Alphaproteobacteria	Sphingomonadales	Sphingomonadaceae	Sphingomonas	Sphingomonas sp. AP4-R1	0.37572	0.0449648	Shared indicator for MP and NP
2759526	Proteobacteria	Alphaproteobacteria	Sphingomonadales	Sphingomonadaceae	Sphingomonas	Sphingomonas sp. DH-S5	0.417306	0.0196836	Shared indicator for MP and NP
2202828	Proteobacteria	Alphaproteobacteria	Hyphomicrobiales	Methylobacteriaceae	Methylobacterium	Methylobacterium sp. 17Sr1-43	0.415617	0.0291696	Shared indicator for MP and NP
1850093	Bacteroidetes	Cytophagia	Cytophagales	Hymenobacteraceae	Hymenobacter	Hymenobacter nivis	0.41443	0.0291696	Shared indicator for MP and NP
28447	Actinobacteria	Actinomycetes	Micrococcales	Microbacteriaceae	Clavibacter	Clavibacter michiganensis	0.416409	0.0449648	Shared indicator for MP and NP
2736640	Actinobacteria	Actinomycetes	Pseudonocardiales	Pseudonocardiaceae	Pseudonocardia	Pseudonocardia broussonetiae	0.426854	0.0196836	Shared indicator for MP and NP
1385664	Bacteroidetes	Cytophagia	Cytophagales	Hymenobacteraceae	Hymenobacter	Hymenobacter sp. DG25B	0.443186	0.0178355	Shared indicator for MP and NP
223967	Proteobacteria	Alphaproteobacteria	Hyphomicrobiales	Methylobacteriaceae	Methylorubrum	Methylorubrum populi	0.394436	0.0415628	Shared indicator for MP and NP
1560345	Proteobacteria	Alphaproteobacteria	Sphingomonadales	Sphingomonadaceae	Sphingomonas	Sphingomonas panacis	0.388686	0.0346283	Shared indicator for MP and NP
2735321	Bacteroidetes	Cytophagia	Cytophagales	Hymenobacteraceae	Hymenobacter	Hymenobacter sp. TS19	0.419178	0.0178355	Shared indicator for MP and NP
515393	Proteobacteria	Gammaproteobacteria	Pseudomonadales	Pseudomonadaceae	Pseudomonas	Pseudomonas yamanorum	0.391305	0.0273292	Shared indicator for MP and NP
270351	Proteobacteria	Alphaproteobacteria	Hyphomicrobiales	Methylobacteriaceae	Methylobacterium	Methylobacterium aquaticum	0.42661	0.0196836	Shared indicator for MP and NP
2823875	Proteobacteria	Gammaproteobacteria	Pseudomonadales	Pseudomonadaceae	Pseudomonas	Pseudomonas sp. Tri1	0.423428	0.0158048	Shared indicator for MP and NP
1813879	Proteobacteria	Alphaproteobacteria	Sphingomonadales	Sphingomonadaceae	Sphingomonas	Sphingomonas panacisoli	0.384718	0.0433197	Shared indicator for MP and NP
2202825	Proteobacteria	Alphaproteobacteria	Hyphomicrobiales	Methylobacteriaceae	Methylobacterium	Methylobacterium durans	0.427927	0.0158048	Shared indicator for MP and NP
200451	Proteobacteria	Gammaproteobacteria	Pseudomonadales	Pseudomonadaceae	Pseudomonas	Pseudomonas poae	0.391867	0.036394	Shared indicator for MP and NP
739141	Proteobacteria	Alphaproteobacteria	Hyphomicrobiales	Methylobacteriaceae	Methylobacterium	Methylobacterium sp. XJLW	0.40976	0.0291696	Shared indicator for MP and NP
2219057	Proteobacteria	Gammaproteobacteria	Pseudomonadales	Pseudomonadaceae	Pseudomonas	Pseudomonas sp. LG1E9	0.403717	0.0346283	Shared indicator for MP and NP
2730847	Proteobacteria	Gammaproteobacteria	Pseudomonadales	Pseudomonadaceae	Pseudomonas	Pseudomonas sp. ADAK13	0.427128	0.0216683	Shared indicator for MP and NP
240495	Actinobacteria	Actinomycetes	Pseudonocardiales	Pseudonocardiaceae	Pseudonocardia	Pseudonocardia dioxanivorans	0.393933	0.0328258	Shared indicator for MP and NP
658630	Proteobacteria	Gammaproteobacteria	Pseudomonadales	Pseudomonadaceae	Pseudomonas	Pseudomonas sp. CMR5c	0.406742	0.0235473	Shared indicator for MP and NP
2730848	Proteobacteria	Gammaproteobacteria	Pseudomonadales	Pseudomonadaceae	Pseudomonas	Pseudomonas sp. ADAK18	0.432425	0.0137698	Shared indicator for MP and NP
546871	Actinobacteria	Actinomycetes	Propionibacteriales	Nocardioidaceae	Friedmanniella	Friedmanniella luteola	0.378081	0.0273292	Shared indicator for MP and NP
219572	Proteobacteria	Gammaproteobacteria	Pseudomonadales	Pseudomonadaceae	Pseudomonas	Pseudomonas antarctica	0.376159	0.0484846	Shared indicator for MP and NP
33069	Proteobacteria	Gammaproteobacteria	Pseudomonadales	Pseudomonadaceae	Pseudomonas	Pseudomonas viridiflava	0.397992	0.0273292	Shared indicator for MP and NP
2041	Actinobacteria	Actinomycetes	Propionibacteriales	Nocardioidaceae	Aeromicrobium	Aeromicrobium erythreum	0.403396	0.0467526	Shared indicator for MP and NP
191390	Proteobacteria	Gammaproteobacteria	Pseudomonadales	Pseudomonadaceae	Pseudomonas	Pseudomonas palleroniana	0.403229	0.0328258	Shared indicator for MP and NP
1827300	Proteobacteria	Gammaproteobacteria	Pseudomonadales	Pseudomonadaceae	Pseudomonas	Pseudomonas sp. MYb193	0.414117	0.0291696	Shared indicator for MP and NP
1573719	Proteobacteria	Gammaproteobacteria	Pseudomonadales	Pseudomonadaceae	Pseudomonas	Pseudomonas sp. S35	0.402956	0.036394	Shared indicator for MP and NP
1659194	Proteobacteria	Gammaproteobacteria	Pseudomonadales	Pseudomonadaceae	Pseudomonas	Pseudomonas sp. GR 6-02	0.378869	0.0328258	Shared indicator for MP and NP
29442	Proteobacteria	Gammaproteobacteria	Pseudomonadales	Pseudomonadaceae	Pseudomonas	Pseudomonas tolaasii	0.398001	0.036394	Shared indicator for MP and NP
334852	Proteobacteria	Alphaproteobacteria	Hyphomicrobiales	Methylobacteriaceae	Methylobacterium	Methylobacterium oryzae	0.423686	0.0216683	Shared indicator for MP and NP
658644	Proteobacteria	Gammaproteobacteria	Pseudomonadales	Pseudomonadaceae	Pseudomonas	Pseudomonas sp. R5-89-07	0.433959	0.0137698	Shared indicator for MP and NP
183795	Proteobacteria	Gammaproteobacteria	Pseudomonadales	Pseudomonadaceae	Pseudomonas	Pseudomonas mediterranea	0.404692	0.0216683	Shared indicator for MP and NP
418223	Proteobacteria	Alphaproteobacteria	Hyphomicrobiales	Methylobacteriaceae	Methylobacterium	Methylobacterium phyllosphaerae	0.42307	0.0178355	Shared indicator for MP and NP
2320270	Proteobacteria	Gammaproteobacteria	Pseudomonadales	Pseudomonadaceae	Pseudomonas	Pseudomonas sp. DG56-2	0.377435	0.036394	Shared indicator for MP and NP
426117	Proteobacteria	Alphaproteobacteria	Hyphomicrobiales	Methylobacteriaceae	Methylobacterium	Methylobacterium sp. 4-46	0.397045	0.0273292	Shared indicator for MP and NP
2599595	Proteobacteria	Gammaproteobacteria	Pseudomonadales	Pseudomonadaceae	Pseudomonas	Pseudomonas eucalypticola	0.431958	0.0158048	Shared indicator for MP and NP
2319843	Bacteroidetes	Cytophagia	Cytophagales	Hymenobacteraceae	Hymenobacter	Hymenobacter oligotrophus	0.430234	0.0137698	Shared indicator for MP and NP
2762896	Proteobacteria	Gammaproteobacteria	Pseudomonadales	Pseudomonadaceae	Pseudomonas	Pseudomonas sp. MPDS	0.392194	0.0196836	Shared indicator for MP and NP
2518644	Proteobacteria	Gammaproteobacteria	Pseudomonadales	Pseudomonadaceae	Pseudomonas	Pseudomonas sp. SNU WT1	0.401046	0.0216683	Shared indicator for MP and NP
2724470	Proteobacteria	Gammaproteobacteria	Pseudomonadales	Pseudomonadaceae	Pseudomonas	Pseudomonas sp. BIGb0427	0.421065	0.0158048	Shared indicator for MP and NP
103733	Actinobacteria	Actinomycetes	Pseudonocardiales	Pseudonocardiaceae	Saccharothrix	Saccharothrix syringae	0.392897	0.0380871	Shared indicator for MP and NP
47879	Proteobacteria	Gammaproteobacteria	Pseudomonadales	Pseudomonadaceae	Pseudomonas	Pseudomonas corrugata	0.378446	0.0328258	Shared indicator for MP and NP
2074	Actinobacteria	Actinomycetes	Pseudonocardiales	Pseudonocardiaceae	Pseudonocardia	Pseudonocardia autotrophica	0.370653	0.0467526	Shared indicator for MP and NP
1690815	Actinobacteria	Actinomycetes	Pseudonocardiales	Pseudonocardiaceae	Pseudonocardia	Pseudonocardia sp. HH130630-07	0.389976	0.0398481	Shared indicator for MP and NP
2202827	Proteobacteria	Alphaproteobacteria	Hyphomicrobiales	Methylobacteriaceae	Methylobacterium	Methylobacterium terrae	0.425448	0.0291696	Shared indicator for MP and NP
53409	Proteobacteria	Gammaproteobacteria	Pseudomonadales	Pseudomonadaceae	Pseudomonas	Pseudomonas coronafaciens	0.389959	0.0273292	Shared indicator for MP and NP
1573704	Proteobacteria	Gammaproteobacteria	Pseudomonadales	Pseudomonadaceae	Pseudomonas	Pseudomonas sp. R32	0.399839	0.0235473	Shared indicator for MP and NP
676210	Proteobacteria	Gammaproteobacteria	Pseudomonadales	Pseudomonadaceae	Pseudomonas	Pseudomonas sp. ATCC 43928	0.357871	0.0484846	Shared indicator for MP and NP
1702250	Proteobacteria	Gammaproteobacteria	Pseudomonadales	Pseudomonadaceae	Pseudomonas	Pseudomonas sp. IB20	0.408553	0.0328258	Shared indicator for MP and NP
1385663	Bacteroidetes	Cytophagia	Cytophagales	Hymenobacteraceae	Hymenobacter	Hymenobacter sp. DG25A	0.447768	0.0137698	Shared indicator for MP and NP
46679	Proteobacteria	Gammaproteobacteria	Pseudomonadales	Pseudomonadaceae	Pseudomonas	Pseudomonas mucidolens	0.407994	0.0196836	Shared indicator for MP and NP
42197	Actinobacteria	Actinomycetes	Pseudonocardiales	Pseudonocardiaceae	Actinosynnema	Actinosynnema pretiosum	0.382505	0.0415628	Shared indicator for MP and NP
110937	Actinobacteria	Actinomycetes	Micrococcales	Microbacteriaceae	Rathayibacter	Rathayibacter festucae	0.430574	0.0310069	Shared indicator for MP and NP
2781735	Actinobacteria	Actinomycetes	Pseudonocardiales	Pseudonocardiaceae	Saccharothrix	Saccharothrix sp. 6-C	0.391426	0.0433197	Shared indicator for MP and NP
1495331	Proteobacteria	Gammaproteobacteria	Pseudomonadales	Pseudomonadaceae	Pseudomonas	Pseudomonas sp. WCS374	0.398761	0.0291696	Shared indicator for MP and NP
114616	Proteobacteria	Alphaproteobacteria	Hyphomicrobiales	Methylobacteriaceae	Methylobacterium	Methylobacterium nodulans	0.38524	0.036394	Shared indicator for MP and NP
2768161	Proteobacteria	Alphaproteobacteria	Rhodospirillales	Acetobacteraceae	Roseomonas	Roseomonas sp. 1318	0.368967	0.0484846	Shared indicator for MP and NP
103731	Actinobacteria	Actinomycetes	Pseudonocardiales	Pseudonocardiaceae	Saccharothrix	Saccharothrix espanaensis	0.392241	0.0398481	Shared indicator for MP and NP
651740	Proteobacteria	Gammaproteobacteria	Pseudomonadales	Pseudomonadaceae	Pseudomonas	Pseudomonas cedrina	0.381986	0.0484846	Shared indicator for MP and NP
2051553	Proteobacteria	Alphaproteobacteria	Hyphomicrobiales	Methylobacteriaceae	Methylobacterium	Methylobacterium currus	0.424492	0.0178355	Shared indicator for MP and NP
147212	Proteobacteria	Gammaproteobacteria	Pseudomonadales	Pseudomonadaceae	Pseudomonas	Pseudomonas sp. SW-3	0.391587	0.0235473	Shared indicator for MP and NP
86265	Proteobacteria	Gammaproteobacteria	Pseudomonadales	Pseudomonadaceae	Pseudomonas	Pseudomonas thivervalensis	0.386915	0.0273292	Shared indicator for MP and NP
46677	Proteobacteria	Gammaproteobacteria	Pseudomonadales	Pseudomonadaceae	Pseudomonas	Pseudomonas agarici	0.362033	0.0328258	Shared indicator for MP and NP
1641402	Actinobacteria	Actinomycetes	Pseudonocardiales	Pseudonocardiaceae	Pseudonocardia	Pseudonocardia sp. HH130629-09	0.385729	0.0398481	Shared indicator for MP and NP
129817	Proteobacteria	Gammaproteobacteria	Pseudomonadales	Pseudomonadaceae	Pseudomonas	Pseudomonas brenneri	0.409036	0.0137698	Shared indicator for MP and NP
2502781	Bacteroidetes	Cytophagia	Cytophagales	Hymenobacteraceae	Hymenobacter	Hymenobacter jejuensis	0.389329	0.0415628	Shared indicator for MP and NP
675864	Actinobacteria	Actinomycetes	Propionibacteriales	Propionibacteriaceae	Auraticoccus	Auraticoccus monumenti	0.419802	0.0216683	Shared indicator for MP and NP
2738843	Proteobacteria	Gammaproteobacteria	Pseudomonadales	Pseudomonadaceae	Pseudomonas	Pseudomonas sp. B14-6	0.375033	0.0310069	Shared indicator for MP and NP
47884	Proteobacteria	Gammaproteobacteria	Pseudomonadales	Pseudomonadaceae	Pseudomonas	Pseudomonas taetrolens	0.368707	0.0398481	Shared indicator for MP and NP
2596916	Actinobacteria	Actinomycetes	Micrococcales	Microbacteriaceae	Frigoribacterium	Frigoribacterium sp. NBH87	0.382524	0.0398481	Shared indicator for MP and NP
1500686	Proteobacteria	Gammaproteobacteria	Pseudomonadales	Pseudomonadaceae	Pseudomonas	Pseudomonas sp. Os17	0.393643	0.0291696	Shared indicator for MP and NP
1611770	Proteobacteria	Gammaproteobacteria	Pseudomonadales	Pseudomonadaceae	Pseudomonas	Pseudomonas sp. MRSN12121	0.459235	0.00744213	Shared indicator for MP and NP
372663	Actinobacteria	Actinomycetes	Micrococcales	Promicromonosporaceae	Isoptericola	Isoptericola dokdonensis	0.412655	0.0449648	Shared indicator for MP and NP
2505979	Proteobacteria	Gammaproteobacteria	Pseudomonadales	Pseudomonadaceae	Pseudomonas	Pseudomonas viciae	0.397588	0.0216683	Shared indicator for MP and NP
1882682	Proteobacteria	Alphaproteobacteria	Hyphomicrobiales	Methylobacteriaceae	Microvirga	Microvirga ossetica	0.381167	0.0449648	Shared indicator for MP and NP
2202826	Proteobacteria	Alphaproteobacteria	Hyphomicrobiales	Methylobacteriaceae	Methylobacterium	Methylobacterium sp. 17Sr1-1	0.449006	0.0137698	Shared indicator for MP and NP
2609252	Actinobacteria	Actinomycetes	Micrococcales	Microbacteriaceae	Rathayibacter	Rathayibacter sp. VKM Ac-2759	0.417679	0.0380871	Shared indicator for MP and NP
1775910	Proteobacteria	Alphaproteobacteria	Hyphomicrobiales	Methylobacteriaceae	Methylobacterium	Methylobacterium indicum	0.421888	0.0196836	Shared indicator for MP and NP
1758730	Proteobacteria	Gammaproteobacteria	Pseudomonadales	Pseudomonadaceae	Pseudomonas	Pseudomonas sp. BIOMIG1BAC	0.381421	0.0273292	Shared indicator for MP and NP
1500687	Proteobacteria	Gammaproteobacteria	Pseudomonadales	Pseudomonadaceae	Pseudomonas	Pseudomonas sp. St29	0.389502	0.0328258	Shared indicator for MP and NP
2590776	Proteobacteria	Gammaproteobacteria	Pseudomonadales	Pseudomonadaceae	Pseudomonas	Pseudomonas sp. NIBRBAC000502773	0.377175	0.0467526	Shared indicator for MP and NP
1573711	Proteobacteria	Gammaproteobacteria	Pseudomonadales	Pseudomonadaceae	Pseudomonas	Pseudomonas sp. R76	0.415064	0.0273292	Shared indicator for MP and NP
658629	Proteobacteria	Gammaproteobacteria	Pseudomonadales	Pseudomonadaceae	Pseudomonas	Pseudomonas sp. CMR12a	0.412038	0.0196836	Shared indicator for MP and NP
2609253	Actinobacteria	Actinomycetes	Micrococcales	Microbacteriaceae	Rathayibacter	Rathayibacter sp. VKM Ac-2760	0.400953	0.0467526	Shared indicator for MP and NP
1855331	Proteobacteria	Gammaproteobacteria	Pseudomonadales	Pseudomonadaceae	Pseudomonas	Pseudomonas sp. A214	0.398592	0.0158048	Shared indicator for MP and NP
2609257	Actinobacteria	Actinomycetes	Micrococcales	Microbacteriaceae	Rathayibacter	Rathayibacter sp. VKM Ac-2804	0.427195	0.0346283	Shared indicator for MP and NP
925818	Proteobacteria	Alphaproteobacteria	Hyphomicrobiales	Methylobacteriaceae	Methylobacterium	Methylobacterium sp. AMS5	0.398832	0.0310069	Shared indicator for MP and NP
2651334	Proteobacteria	Alphaproteobacteria	Hyphomicrobiales	Methylobacteriaceae	Microvirga	Microvirga thermotolerans	0.379511	0.0346283	Shared indicator for MP and NP
2067572	Proteobacteria	Gammaproteobacteria	Pseudomonadales	Pseudomonadaceae	Pseudomonas	Pseudomonas sp. NC02	0.420005	0.0216683	Shared indicator for MP and NP
2585135	Actinobacteria	Actinomycetes	Micrococcales	Bogoriellaceae	Georgenia	Georgenia sp. Z294	0.394849	0.0449648	Shared indicator for MP and NP
50340	Proteobacteria	Gammaproteobacteria	Pseudomonadales	Pseudomonadaceae	Pseudomonas	Pseudomonas fuscovaginae	0.365752	0.0380871	Shared indicator for MP and NP
2730851	Proteobacteria	Gammaproteobacteria	Pseudomonadales	Pseudomonadaceae	Pseudomonas	Pseudomonas sp. ADAK22	0.420011	0.0255131	Shared indicator for MP and NP
2749999	Proteobacteria	Gammaproteobacteria	Pseudomonadales	Pseudomonadaceae	Pseudomonas	Pseudomonas sp. RtIB026	0.423073	0.0116875	Shared indicator for MP and NP
2054914	Proteobacteria	Gammaproteobacteria	Pseudomonadales	Pseudomonadaceae	Pseudomonas	Pseudomonas sp. 02C 26	0.357932	0.0433197	Shared indicator for MP and NP
658643	Proteobacteria	Gammaproteobacteria	Pseudomonadales	Pseudomonadaceae	Pseudomonas	Pseudomonas sp. R4-35-07	0.436037	0.0158048	Shared indicator for MP and NP
2126069	Proteobacteria	Gammaproteobacteria	Pseudomonadales	Pseudomonadaceae	Pseudomonas	Pseudomonas sp. LBUM920	0.394216	0.0415628	Shared indicator for MP and NP
2768071	Actinobacteria	Actinomycetes	Micrococcales	Microbacteriaceae	Clavibacter	Clavibacter sp. DM1	0.438304	0.0235473	Shared indicator for MP and NP
2045200	Proteobacteria	Gammaproteobacteria	Pseudomonadales	Pseudomonadaceae	Pseudomonas	Pseudomonas sp. s211(2017)	0.351194	0.0449648	Shared indicator for MP and NP
53407	Proteobacteria	Gammaproteobacteria	Pseudomonadales	Pseudomonadaceae	Pseudomonas	Pseudomonas asplenii	0.397247	0.0216683	Shared indicator for MP and NP
2609255	Actinobacteria	Actinomycetes	Micrococcales	Microbacteriaceae	Rathayibacter	Rathayibacter sp. VKM Ac-2801	0.417056	0.0328258	Shared indicator for MP and NP
1173288	Proteobacteria	Gammaproteobacteria	Pseudomonadales	Pseudomonadaceae	Pseudomonas	Pseudomonas sp. R4-39-08	0.349126	0.0433197	Shared indicator for MP and NP
1636610	Proteobacteria	Gammaproteobacteria	Pseudomonadales	Pseudomonadaceae	Pseudomonas	Pseudomonas sp. PONIH3	0.4693	0.0095962	Shared indicator for MP and NP
2664899	Proteobacteria	Gammaproteobacteria	Pseudomonadales	Pseudomonadaceae	Pseudomonas	Pseudomonas sp. CFSAN084952	0.371786	0.0310069	Shared indicator for MP and NP
658642	Proteobacteria	Gammaproteobacteria	Pseudomonadales	Pseudomonadaceae	Pseudomonas	Pseudomonas sp. R4-34-07	0.379837	0.0291696	Shared indicator for MP and NP
1173283	Proteobacteria	Gammaproteobacteria	Pseudomonadales	Pseudomonadaceae	Pseudomonas	Pseudomonas sp. R3-18-08	0.410823	0.0178355	Shared indicator for MP and NP
1761895	Proteobacteria	Gammaproteobacteria	Pseudomonadales	Pseudomonadaceae	Pseudomonas	Pseudomonas sp. bs2935	0.37264	0.0328258	Shared indicator for MP and NP
658632	Proteobacteria	Gammaproteobacteria	Pseudomonadales	Pseudomonadaceae	Pseudomonas	Pseudomonas sp. R11-23-07	0.347505	0.0467526	Shared indicator for MP and NP
1173284	Proteobacteria	Gammaproteobacteria	Pseudomonadales	Pseudomonadaceae	Pseudomonas	Pseudomonas sp. R3-52-08	0.40342	0.0255131	Shared indicator for MP and NP
1173270	Proteobacteria	Gammaproteobacteria	Pseudomonadales	Pseudomonadaceae	Pseudomonas	Pseudomonas sp. R1-43-08	0.434032	0.0137698	Shared indicator for MP and NP
1173273	Proteobacteria	Gammaproteobacteria	Pseudomonadales	Pseudomonadaceae	Pseudomonas	Pseudomonas sp. R2-37-08W	0.419085	0.0196836	Shared indicator for MP and NP
1173280	Proteobacteria	Gammaproteobacteria	Pseudomonadales	Pseudomonadaceae	Pseudomonas	Pseudomonas sp. R2-60-08W	0.370661	0.0449648	Shared indicator for MP and NP
2759706	Proteobacteria	Gammaproteobacteria	Pseudomonadales	Pseudomonadaceae	Pseudomonas	Pseudomonas sp. 29A	0.382953	0.0196836	Shared indicator for MP and NP
2609258	Actinobacteria	Actinomycetes	Micrococcales	Microbacteriaceae	Rathayibacter	Rathayibacter sp. VKM Ac-2805	0.445666	0.0196836	Shared indicator for MP and NP
658641	Proteobacteria	Gammaproteobacteria	Pseudomonadales	Pseudomonadaceae	Pseudomonas	Pseudomonas sp. R2-7-07	0.437431	0.0116875	Shared indicator for MP and NP
1415630	Proteobacteria	Gammaproteobacteria	Pseudomonadales	Pseudomonadaceae	Pseudomonas	Pseudomonas sp. TKP	0.359471	0.0484846	Shared indicator for MP and NP
2777367	Proteobacteria	Gammaproteobacteria	Pseudomonadales	Pseudomonadaceae	Pseudomonas	Pseudomonas sp. OST1909	0.412319	0.0216683	Shared indicator for MP and NP
1306993	Proteobacteria	Gammaproteobacteria	Pseudomonadales	Pseudomonadaceae	Pseudomonas	Pseudomonas soli	0.383327	0.0484846	Shared indicator for MP and NP
1583341	Proteobacteria	Gammaproteobacteria	Pseudomonadales	Pseudomonadaceae	Pseudomonas	Pseudomonas cerasi	0.349998	0.0415628	Shared indicator for MP and NP
2099584	Actinobacteria	Actinomycetes	Kitasatosporales	Streptomycetaceae	Streptomyces	Streptomyces sp. ICC4	0.42159	0.00744213	Shared indicator for MP and NP
1667	Actinobacteria	Actinomycetes	Micrococcales	Micrococcaceae	Arthrobacter	Arthrobacter sp.	0.404146	0.0328258	Shared indicator for MP and NP
76885	Proteobacteria	Gammaproteobacteria	Pseudomonadales	Pseudomonadaceae	Pseudomonas	Pseudomonas sp. K-62	0.446392	0.0095962	Shared indicator for MP and NP
2810537	Euryarchaeota	Halobacteria	Halobacteriaceae	Halobacteriaceae	Halobacterium	Halobacterium sp. BOL4-2	0.48364	0.00277924	Shared indicator for MP and NP
319318	Actinobacteria	Actinomycetes	Kitasatosporales	Streptomycetaceae	Streptomyces	Streptomyces sp. F11	0.417512	0.0196836	Shared indicator for MP and NP
57705	Euryarchaeota	Halobacteria	Halobacteriales	Haloarculaceae	Halomicrobium	Halomicrobium mukohataei	0.40162	0.0273292	Shared indicator for MP and NP
347213	Actinobacteria	Actinomycetes	Micrococcales	Micrococcaceae	Arthrobacter	Arthrobacter sp. J3.49	0.382666	0.0484846	Shared indicator for MP and NP
2686231	Uroviricota	Caudoviricetes	-	Bclasvirinae	Birdsnestvirus	Mycobacterium phage BirdsNest	0.408475	0.0255131	Shared indicator for MP and NP
1688404	Actinobacteria	Actinomycetes	Pseudonocardiales	Pseudonocardiaceae	Pseudonocardia	Pseudonocardia sp. EC080610-09	0.407718	0.0346283	Shared indicator for MP and NP
10397	Peploviricota	Herviviricetes	Herpesvirales	Herpesviridae	Quwivirus	Tupaiid betaherpesvirus 1	0.393607	0.0433197	Shared indicator for MP and NP
1920883	Proteobacteria	Alphaproteobacteria	Rhodobacterales	Paracoccaceae	Marivivens	Marivivens sp. JLT3646	0.444896	0.00277924	Unique indicator for RW
470	Proteobacteria	Gammaproteobacteria	Moraxellales	Moraxellaceae	Acinetobacter	Acinetobacter baumannii	0.449392	0.00277924	Unique indicator for RW
2668067	Proteobacteria	Gammaproteobacteria	Oceanospirillales	Oceanospirillaceae	Marinobacterium	Marinobacterium sp. LSUCC0821	0.393512	0.00277924	Unique indicator for RW
28198	Campylobacterota	Epsilonproteobacteria	Campylobacterales	Arcobacteraceae	Aliarcobacter	Aliarcobacter cryaerophilus	0.470413	0.00277924	Unique indicator for RW
2004644	Proteobacteria	Gammaproteobacteria	Moraxellales	Moraxellaceae	Acinetobacter	Acinetobacter sp. WCHA45	0.441408	0.00277924	Unique indicator for RW
1849015	Campylobacterota	Epsilonproteobacteria	Campylobacterales	Arcobacteraceae	Arcobacter	Pseudoarcobacter acticola	0.478731	0.00518498	Unique indicator for RW
2478662	Proteobacteria	Betaproteobacteria	Burkholderiales	Comamonadaceae	Acidovorax	Acidovorax sp. 1608163	0.508951	0.00277924	Unique indicator for RW
358220	Proteobacteria	Betaproteobacteria	Burkholderiales	Comamonadaceae	Acidovorax	Acidovorax sp. KKS102	0.473787	0.00518498	Unique indicator for RW
648	Proteobacteria	Gammaproteobacteria	Aeromonadales	Aeromonadaceae	Aeromonas	Aeromonas caviae	0.402955	0.00277924	Unique indicator for RW
165179	Bacteroidetes	Bacteroidia	Bacteroidales	Prevotellaceae	Prevotella	Prevotella copri	0.34894	0.00277924	Unique indicator for RW
683124	Bacteroidetes	Flavobacteriia	Flavobacteriales	Flavobacteriaceae	Flavobacterium	Flavobacterium haoranii	0.435323	0.0116875	Unique indicator for RW
562	Proteobacteria	Gammaproteobacteria	Enterobacterales	Enterobacteriaceae	Escherichia	Escherichia coli	0.518007	0.00277924	Unique indicator for RW
1844971	Proteobacteria	Betaproteobacteria	Burkholderiales	Comamonadaceae	Curvibacter	Curvibacter sp. AEP1-3	0.502547	0.00277924	Unique indicator for RW
40215	Proteobacteria	Gammaproteobacteria	Moraxellales	Moraxellaceae	Acinetobacter	Acinetobacter junii	0.4328	0.00277924	Unique indicator for RW
1678128	Proteobacteria	Betaproteobacteria	Burkholderiales	Comamonadaceae	Limnohabitans	Limnohabitans sp. 63ED37-2	0.372879	0.00277924	Unique indicator for RW
821	Bacteroidetes	Bacteroidia	Bacteroidales	Bacteroidaceae	Phocaeicola	Phocaeicola vulgatus	0.446671	0.00277924	Unique indicator for RW
654	Proteobacteria	Gammaproteobacteria	Aeromonadales	Aeromonadaceae	Aeromonas	Aeromonas veronii	0.345187	0.0449648	Unique indicator for RW
1858609	Proteobacteria	Betaproteobacteria	Burkholderiales	Comamonadaceae	Acidovorax	Acidovorax sp. T1	0.375073	0.0484846	Unique indicator for RW
1170710	Proteobacteria	Betaproteobacteria	Burkholderiales	Comamonadaceae	Delftia	Delftia sp. KV29	0.603178	0.00277924	Unique indicator for RW
853	Firmicutes	Clostridia	Eubacteriales	Oscillospiraceae	Faecalibacterium	Faecalibacterium prausnitzii	0.38782	0.00277924	Unique indicator for RW
43948	Proteobacteria	Gammaproteobacteria	Aeromonadales	Aeromonadaceae	Tolumonas	Tolumonas auensis	0.329392	0.00277924	Unique indicator for RW
1054033	Campylobacterota	Epsilonproteobacteria	Campylobacterales	Arcobacteraceae	Arcobacter	Arcobacter venerupis	0.356505	0.0398481	Unique indicator for RW
913109	Campylobacterota	Epsilonproteobacteria	Campylobacterales	Arcobacteraceae	Arcobacter	Arcobacter ellisii	0.488426	0.00277924	Unique indicator for RW
1678129	Proteobacteria	Betaproteobacteria	Burkholderiales	Comamonadaceae	Limnohabitans	Limnohabitans sp. 103DPR2	0.365981	0.00277924	Unique indicator for RW
255507	Campylobacterota	Epsilonproteobacteria	Campylobacterales	Arcobacteraceae	Aliarcobacter	Aliarcobacter cibarius	0.465952	0.00277924	Unique indicator for RW
28197	Campylobacterota	Epsilonproteobacteria	Campylobacterales	Arcobacteraceae	Aliarcobacter	Aliarcobacter butzleri	0.464137	0.00277924	Unique indicator for RW
573	Proteobacteria	Gammaproteobacteria	Enterobacterales	Enterobacteriaceae	Klebsiella	Klebsiella pneumoniae	0.40597	0.00277924	Unique indicator for RW
644	Proteobacteria	Gammaproteobacteria	Aeromonadales	Aeromonadaceae	Aeromonas	Aeromonas hydrophila	0.394807	0.0095962	Unique indicator for RW
1938604	Proteobacteria	Betaproteobacteria	Neisseriales	Chromobacteriaceae	Aquaspirillum	Aquaspirillum sp. LM1	0.592287	0.00277924	Unique indicator for RW
1842533	Proteobacteria	Betaproteobacteria	Burkholderiales	Comamonadaceae	Acidovorax	Acidovorax sp. RAC01	0.499551	0.00518498	Unique indicator for RW
285	Proteobacteria	Betaproteobacteria	Burkholderiales	Comamonadaceae	Comamonas	Comamonas testosteroni	0.598741	0.00277924	Unique indicator for RW
2792224	Proteobacteria	Betaproteobacteria	Burkholderiales	Comamonadaceae	Diaphorobacter	Diaphorobacter sp. JS3051	0.655888	0.00277924	Unique indicator for RW
179636	Proteobacteria	Betaproteobacteria	Burkholderiales	Comamonadaceae	Alicycliphilus	Alicycliphilus denitrificans	0.517439	0.00277924	Unique indicator for RW
2518343	Proteobacteria	Betaproteobacteria	Burkholderiales	Comamonadaceae	Acidovorax	Acidovorax sp. JMULE5	0.422216	0.0137698	Unique indicator for RW
74426	Actinobacteria	Coriobacteriia	Coriobacteriales	Coriobacteriaceae	Collinsella	Collinsella aerofaciens	0.632359	0.00277924	Unique indicator for RW
1080223	Campylobacterota	Epsilonproteobacteria	Campylobacterales	Arcobacteraceae	Malaciobacter	Malaciobacter pacificus	0.355078	0.00277924	Unique indicator for RW
232721	Proteobacteria	Betaproteobacteria	Burkholderiales	Comamonadaceae	Acidovorax	Acidovorax sp. JS42	0.626742	0.00277924	Unique indicator for RW
576610	Proteobacteria	Betaproteobacteria	Burkholderiales	Burkholderiaceae	Polynucleobacter	Polynucleobacter necessarius	0.509481	0.00277924	Unique indicator for RW
1190813	Proteobacteria	Gammaproteobacteria	Alteromonadales	Pseudoalteromonadaceae	Pseudoalteromonas	Pseudoalteromonas shioyasakiensis	0.357058	0.00277924	Unique indicator for RW
52133	Proteobacteria	Gammaproteobacteria	Moraxellales	Moraxellaceae	Acinetobacter	Acinetobacter venetianus	0.553391	0.00277924	Unique indicator for RW
2708110	Bacteroidetes	Flavobacteriia	Flavobacteriales	Flavobacteriaceae	Mesoflavibacter	Mesoflavibacter profundi	0.391419	0.00518498	Unique indicator for RW
873191	Campylobacterota	Epsilonproteobacteria	Campylobacterales	Arcobacteraceae	Arcobacter	Arcobacter defluvii	0.480356	0.00277924	Unique indicator for RW
1581011	Campylobacterota	Epsilonproteobacteria	Campylobacterales	Sulfurospirillaceae	Sulfurospirillum	Sulfurospirillum sp. UCH001	0.489319	0.00277924	Unique indicator for RW
434010	Proteobacteria	Betaproteobacteria	Burkholderiales	Comamonadaceae	Hydrogenophaga	Hydrogenophaga sp. PBL-H3	0.505223	0.00518498	Unique indicator for RW
2479767	Firmicutes	Clostridia	Eubacteriales	Lachnospiraceae	Blautia	Blautia sp. SC05B48	0.524675	0.00277924	Unique indicator for RW
1054034	Campylobacterota	Epsilonproteobacteria	Campylobacterales	Arcobacteraceae	Arcobacter	Arcobacter cloacae	0.470142	0.00277924	Unique indicator for RW
820	Bacteroidetes	Bacteroidia	Bacteroidales	Bacteroidaceae	Bacteroides	Bacteroides uniformis	0.460349	0.00277924	Unique indicator for RW
1315211	Campylobacterota	Epsilonproteobacteria	Campylobacterales	Arcobacteraceae	Arcobacter	Arcobacter aquimarinus	0.513839	0.00277924	Unique indicator for RW
2801997	Bacteroidetes	Bacteroidia	Bacteroidales	Prevotellaceae	Prevotella	Prevotella sp. WR041	0.536639	0.00277924	Unique indicator for RW
2735554	Proteobacteria	Betaproteobacteria	Burkholderiales	Comamonadaceae	Diaphorobacter	Diaphorobacter sp. JS3050	0.639538	0.00277924	Unique indicator for RW
85643	Proteobacteria	Betaproteobacteria	Rhodocyclales	Zoogloeaceae	Thauera	Thauera sp. MZ1T	0.377003	0.00277924	Unique indicator for RW
60890	Proteobacteria	Alphaproteobacteria	Rhodobacterales	Roseobacteraceae	Phaeobacter	Phaeobacter gallaeciensis	0.372649	0.00744213	Unique indicator for RW
2509614	Proteobacteria	Betaproteobacteria	Burkholderiales	Comamonadaceae	Rhodoferax	Rhodoferax sediminis	0.57681	0.00277924	Unique indicator for RW
1402135	Proteobacteria	Alphaproteobacteria	Rhodobacterales	Roseobacteraceae	Pseudosulfitobacter	Sulfitobacter pseudonitzschiae	0.397906	0.0095962	Unique indicator for RW
550	Proteobacteria	Gammaproteobacteria	Enterobacterales	Enterobacteriaceae	Enterobacter	Enterobacter cloacae	0.278372	0.00277924	Unique indicator for RW
2201181	Bacteroidetes	Flavobacteriia	Flavobacteriales	Flavobacteriaceae	Flavobacterium	Flavobacterium sediminis	0.419684	0.0178355	Unique indicator for RW
2654218	Proteobacteria	Betaproteobacteria	Rhodocyclales	Azonexaceae	Dechloromonas	Dechloromonas sp. TW-R-39-2	0.536324	0.00277924	Unique indicator for RW
2136182	Proteobacteria	Gammaproteobacteria	Moraxellales	Moraxellaceae	Acinetobacter	Acinetobacter cumulans	0.386778	0.00518498	Unique indicator for RW
1987356	Actinobacteria	Actinomycetes	Micrococcales	Microbacteriaceae	Aurantimicrobium	Aurantimicrobium sp. MWH-Mo1	0.307178	0.00277924	Unique indicator for RW
1680	Actinobacteria	Actinomycetes	Bifidobacteriales	Bifidobacteriaceae	Bifidobacterium	Bifidobacterium adolescentis	0.602772	0.00277924	Unique indicator for RW
2651974	Proteobacteria	Betaproteobacteria	Burkholderiales	Comamonadaceae	Hydrogenophaga	Hydrogenophaga sp. BPS33	0.373877	0.0449648	Unique indicator for RW
1296669	Proteobacteria	Betaproteobacteria	Burkholderiales	Burkholderiales genera incertae sedis	Aquabacterium	Aquabacterium olei	0.534642	0.00277924	Unique indicator for RW
29430	Proteobacteria	Gammaproteobacteria	Moraxellales	Moraxellaceae	Acinetobacter	Acinetobacter haemolyticus	0.400225	0.0196836	Unique indicator for RW
1484693	Proteobacteria	Betaproteobacteria	Burkholderiales	Comamonadaceae	Rhodoferax	Rhodoferax saidenbachensis	0.599532	0.00277924	Unique indicator for RW
2184519	Proteobacteria	Betaproteobacteria	Burkholderiales	Comamonadaceae	Hydrogenophaga	Hydrogenophaga sp. NH-16	0.566248	0.00277924	Unique indicator for RW
666	Proteobacteria	Gammaproteobacteria	Vibrionales	Vibrionaceae	Vibrio	Vibrio cholerae	0.502391	0.00277924	Unique indicator for RW
47951	Proteobacteria	Gammaproteobacteria	Vibrionales	Vibrionaceae	Vibrio	Vibrio cyclitrophicus	0.217721	0.00277924	Unique indicator for RW
357276	Bacteroidetes	Bacteroidia	Bacteroidales	Bacteroidaceae	Phocaeicola	Phocaeicola dorei	0.506897	0.00277924	Unique indicator for RW
221822	Proteobacteria	Alphaproteobacteria	Rhodobacterales	Roseobacteraceae	Phaeobacter	Phaeobacter inhibens	0.381947	0.0095962	Unique indicator for RW
2752316	Proteobacteria	Betaproteobacteria	Burkholderiales	Comamonadaceae	Rhodoferax	Rhodoferax sp. AJA081-3	0.559903	0.00277924	Unique indicator for RW
29494	Proteobacteria	Gammaproteobacteria	Vibrionales	Vibrionaceae	Vibrio	Vibrio furnissii	0.24456	0.00277924	Unique indicator for RW
2714952	Proteobacteria	Betaproteobacteria	Burkholderiales	Comamonadaceae	Kinneretia	Kinneretia sp. DAIF2	0.450461	0.0116875	Unique indicator for RW
33039	Firmicutes	Clostridia	Eubacteriales	Lachnospiraceae	Mediterraneibacter	[Ruminococcus] torques	0.480906	0.00277924	Unique indicator for RW
1842537	Proteobacteria	Betaproteobacteria	Burkholderiales	Comamonadaceae	Hydrogenophaga	Hydrogenophaga sp. RAC07	0.532767	0.00518498	Unique indicator for RW
1609966	Proteobacteria	Alphaproteobacteria	Rhodobacterales	Roseobacteraceae	Actibacterium	Confluentimicrobium sp. EMB200-NS6	0.337883	0.0158048	Unique indicator for RW
80866	Proteobacteria	Betaproteobacteria	Burkholderiales	Comamonadaceae	Delftia	Delftia acidovorans	0.425192	0.0196836	Unique indicator for RW
1336795	Bacteroidetes	Flavobacteriia	Flavobacteriales	Flavobacteriaceae	Formosa	Formosa sp. Hel3_A1_48	0.297336	0.00518498	Unique indicator for RW
28026	Actinobacteria	Actinomycetes	Bifidobacteriales	Bifidobacteriaceae	Bifidobacterium	Bifidobacterium pseudocatenulatum	0.531201	0.00277924	Unique indicator for RW
83219	Proteobacteria	Alphaproteobacteria	Rhodobacterales	Roseobacteraceae	Sulfitobacter	Sulfitobacter mediterraneus	0.401348	0.00744213	Unique indicator for RW
2716225	Proteobacteria	Betaproteobacteria	Burkholderiales	Comamonadaceae	Hydrogenophaga	Hydrogenophaga sp. BA0156	0.477488	0.00518498	Unique indicator for RW
2565558	Proteobacteria	Betaproteobacteria	Burkholderiales	Comamonadaceae	Hydrogenophaga	Hydrogenophaga sp. PAMC20947	0.447777	0.00277924	Unique indicator for RW
216816	Actinobacteria	Actinomycetes	Bifidobacteriales	Bifidobacteriaceae	Bifidobacterium	Bifidobacterium longum	0.568	0.00277924	Unique indicator for RW
28901	Proteobacteria	Gammaproteobacteria	Enterobacterales	Enterobacteriaceae	Salmonella	Salmonella enterica	0.545428	0.00277924	Unique indicator for RW
1442551	Cyanobacteria	Cyanophyceae	Synechococcales	Synechococcaceae	Synechococcus	Synechococcus sp. BMK-MC-1	0.283514	0.0095962	Unique indicator for RW
546	Proteobacteria	Gammaproteobacteria	Enterobacterales	Enterobacteriaceae	Citrobacter	Citrobacter freundii	0.470537	0.00277924	Unique indicator for RW
225991	Proteobacteria	Betaproteobacteria	Burkholderiales	Comamonadaceae	Comamonas	Comamonas aquatica	0.650784	0.00277924	Unique indicator for RW
47421	Proteobacteria	Betaproteobacteria	Burkholderiales	Comamonadaceae	Hydrogenophaga	Hydrogenophaga pseudoflava	0.56376	0.00277924	Unique indicator for RW
245188	Proteobacteria	Alphaproteobacteria	Rhodobacterales	Paracoccaceae	Yoonia	Yoonia vestfoldensis	0.390103	0.00744213	Unique indicator for RW
1061	Proteobacteria	Alphaproteobacteria	Rhodobacterales	Paracoccaceae	Rhodobacter	Rhodobacter capsulatus	0.43965	0.00518498	Unique indicator for RW
80867	Proteobacteria	Betaproteobacteria	Burkholderiales	Comamonadaceae	Acidovorax	Acidovorax avenae	0.425728	0.0196836	Unique indicator for RW
259537	Proteobacteria	Betaproteobacteria	Rhodocyclales	Azonexaceae	Dechloromonas	Dechloromonas aromatica	0.592598	0.00277924	Unique indicator for RW
795665	Proteobacteria	Betaproteobacteria	Burkholderiales	Comamonadaceae	Hydrogenophaga	Hydrogenophaga sp. PBC	0.4631	0.00518498	Unique indicator for RW
817	Bacteroidetes	Bacteroidia	Bacteroidales	Bacteroidaceae	Bacteroides	Bacteroides fragilis	0.530091	0.00277924	Unique indicator for RW
40520	Firmicutes	Clostridia	Eubacteriales	Lachnospiraceae	Blautia	Blautia obeum	0.445909	0.00277924	Unique indicator for RW
2741720	Proteobacteria	Betaproteobacteria	Burkholderiales	Comamonadaceae	Rhodoferax	Rhodoferax sp. BAB1	0.57462	0.00277924	Unique indicator for RW
818	Bacteroidetes	Bacteroidia	Bacteroidales	Bacteroidaceae	Bacteroides	Bacteroides thetaiotaomicron	0.499538	0.00277924	Unique indicator for RW
437897	Firmicutes	Negativicutes	Selenomonadales	Selenomonadaceae	Megamonas	Megamonas funiformis	0.591613	0.00277924	Unique indicator for RW
33038	Firmicutes	Clostridia	Eubacteriales	Lachnospiraceae	Mediterraneibacter	[Ruminococcus] gnavus	0.508711	0.00277924	Unique indicator for RW
649756	Firmicutes	Clostridia	Eubacteriales	Lachnospiraceae	Anaerostipes	Anaerostipes hadrus	0.459366	0.00277924	Unique indicator for RW
2529032	Bacteroidetes	Flavobacteriia	Flavobacteriales	Flavobacteriaceae	Oceanihabitans	Oceanihabitans sp. IOP_32	0.299924	0.00518498	Unique indicator for RW
1016987	Proteobacteria	Alphaproteobacteria	Sphingomonadales	Sphingomonadaceae	Novosphingobium	Novosphingobium sp. THN1	0.412442	0.00744213	Unique indicator for RW
1763535	Proteobacteria	Betaproteobacteria	Burkholderiales	Comamonadaceae	Hydrogenophaga	Hydrogenophaga crassostreae	0.5202	0.00277924	Unique indicator for RW
1763998	Proteobacteria	Gammaproteobacteria	Chromatiales	Chromatiaceae	Rheinheimera	Rheinheimera sp. F8	0.283158	0.00277924	Unique indicator for RW
28116	Bacteroidetes	Bacteroidia	Bacteroidales	Bacteroidaceae	Bacteroides	Bacteroides ovatus	0.465948	0.00277924	Unique indicator for RW
28200	Campylobacterota	Epsilonproteobacteria	Campylobacterales	Arcobacteraceae	Aliarcobacter	Aliarcobacter skirrowii	0.495607	0.00277924	Unique indicator for RW
2714923	Proteobacteria	Betaproteobacteria	Burkholderiales	Comamonadaceae	Acidovorax	Acidovorax sp. HDW3	0.577636	0.00277924	Unique indicator for RW
2320140	Campylobacterota	Epsilonproteobacteria	Campylobacterales	Arcobacteraceae	Arcobacter	Arcobacter peruensis	0.417155	0.00277924	Unique indicator for RW
1926868	Proteobacteria	Betaproteobacteria	Burkholderiales	Comamonadaceae	Acidovorax	Acidovorax monticola	0.504478	0.00277924	Unique indicator for RW
876	Thermodesulfobacteriota	Desulfovibrionia	Desulfovibrionales	Desulfovibrionaceae	Desulfovibrio	Desulfovibrio desulfuricans	0.488815	0.00277924	Unique indicator for RW
721785	Proteobacteria	Betaproteobacteria	Burkholderiales	Comamonadaceae	Diaphorobacter	Acidovorax ebreus	0.582413	0.00277924	Unique indicator for RW
1564138	Campylobacterota	Epsilonproteobacteria	Campylobacterales	Arcobacteraceae	Aliarcobacter	Aliarcobacter faecis	0.489657	0.00277924	Unique indicator for RW
1358	Firmicutes	Bacilli	Lactobacillales	Streptococcaceae	Lactococcus	Lactococcus lactis	0.364031	0.00277924	Unique indicator for RW
2714924	Proteobacteria	Betaproteobacteria	Burkholderiales	Comamonadaceae	Diaphorobacter	Diaphorobacter sp. HDW4A	0.548802	0.00518498	Unique indicator for RW
2806262	Proteobacteria	Betaproteobacteria	Burkholderiales	Comamonadaceae	Hydrogenophaga	Hydrogenophaga sp. YM1	0.530784	0.00518498	Unique indicator for RW
2675707	Proteobacteria	Gammaproteobacteria	Aeromonadales	Aeromonadaceae	Aeromonas	Aeromonas sp. WP2-W18-CRE-05	0.389895	0.00277924	Unique indicator for RW
823	Bacteroidetes	Bacteroidia	Bacteroidales	Tannerellaceae	Parabacteroides	Parabacteroides distasonis	0.551058	0.00277924	Unique indicator for RW
371601	Bacteroidetes	Bacteroidia	Bacteroidales	Bacteroidaceae	Bacteroides	Bacteroides xylanisolvens	0.449586	0.00277924	Unique indicator for RW
296591	Proteobacteria	Betaproteobacteria	Burkholderiales	Comamonadaceae	Polaromonas	Polaromonas sp. JS666	0.59544	0.00277924	Unique indicator for RW
166486	Firmicutes	Clostridia	Eubacteriales	Lachnospiraceae	Roseburia	Roseburia intestinalis	0.38914	0.00277924	Unique indicator for RW
1751046	Proteobacteria	Betaproteobacteria	Rhodocyclales	Fluviibacteraceae	Fluviibacter	Fluviibacter phosphoraccumulans	0.509548	0.00277924	Unique indicator for RW
379347	Proteobacteria	Alphaproteobacteria	Rhodobacterales	Paracoccaceae	Tritonibacter	Epibacterium mobile	0.378319	0.00744213	Unique indicator for RW
1389011	Proteobacteria	Alphaproteobacteria	Rhodobacterales	Roseobacteraceae	Sulfitobacter	Sulfitobacter sp. SK025	0.354001	0.0328258	Unique indicator for RW
216465	Proteobacteria	Betaproteobacteria	Burkholderiales	Comamonadaceae	Polaromonas	Polaromonas naphthalenivorans	0.53924	0.00277924	Unique indicator for RW
1917485	Proteobacteria	Alphaproteobacteria	Rhodobacterales	Roseobacteraceae	Sulfitobacter	Sulfitobacter sp. AM1-D1	0.356149	0.0433197	Unique indicator for RW
1580596	Proteobacteria	Alphaproteobacteria	Rhodobacterales	Roseobacteraceae	Phaeobacter	Phaeobacter piscinae	0.390883	0.0095962	Unique indicator for RW
221341	Cyanobacteria	Cyanophyceae	Synechococcales	Synechococcaceae	Synechococcus	Synechococcus sp. Minos11	0.296221	0.0255131	Unique indicator for RW
1850254	Campylobacterota	Epsilonproteobacteria	Campylobacterales	Arcobacteraceae	Poseidonibacter	Poseidonibacter parvus	0.396622	0.00277924	Unique indicator for RW
410072	Firmicutes	Clostridia	Eubacteriales	Lachnospiraceae	Coprococcus	Coprococcus comes	0.483816	0.00277924	Unique indicator for RW
404405	Proteobacteria	Betaproteobacteria	Rhodocyclales	Rhodocyclaceae	Azospira	Azospira restricta	0.612021	0.00277924	Unique indicator for RW
363952	Proteobacteria	Betaproteobacteria	Burkholderiales	Comamonadaceae	Comamonas	Comamonas thiooxydans	0.695782	0.00277924	Unique indicator for RW
158836	Proteobacteria	Gammaproteobacteria	Enterobacterales	Enterobacteriaceae	Enterobacter	Enterobacter hormaechei	0.317849	0.0346283	Unique indicator for RW
2231055	Proteobacteria	Betaproteobacteria	Rhodocyclales	Azonexaceae	Dechloromonas	Dechloromonas sp. HYN0024	0.592974	0.00277924	Unique indicator for RW
561184	Proteobacteria	Alphaproteobacteria	Rhodobacterales	Roseobacteraceae	Mameliella	Mameliella alba	0.353064	0.0235473	Unique indicator for RW
39488	Firmicutes	Clostridia	Eubacteriales	Lachnospiraceae	Anaerobutyricum	Anaerobutyricum hallii	0.408706	0.00277924	Unique indicator for RW
1160721	Firmicutes	Clostridia	Eubacteriales	Oscillospiraceae	Ruminococcus	Ruminococcus bicirculans	0.328997	0.00277924	Unique indicator for RW
2822760	Proteobacteria	Betaproteobacteria	Burkholderiales	Comamonadaceae	Rhodoferax	Rhodoferax sp. PAMC29310	0.575457	0.00277924	Unique indicator for RW
1904463	Campylobacterota	Epsilonproteobacteria	Campylobacterales	Arcobacteraceae	Poseidonibacter	Poseidonibacter lekithochrous	0.433281	0.00277924	Unique indicator for RW
2587855	Proteobacteria	Alphaproteobacteria	Rhodobacterales	Roseobacteraceae	Sulfitobacter	Sulfitobacter sp. THAF37	0.386022	0.0137698	Unique indicator for RW
192843	Proteobacteria	Betaproteobacteria	Burkholderiales	Comamonadaceae	Rhodoferax	Rhodoferax ferrireducens	0.595821	0.00277924	Unique indicator for RW
1458426	Proteobacteria	Betaproteobacteria	Burkholderiales	Comamonadaceae	Serpentinimonas	Serpentinomonas mccroryi	0.603007	0.00277924	Unique indicator for RW
2070369	Proteobacteria	Alphaproteobacteria	Rhodobacterales	Roseobacteraceae	Sulfitobacter	Sulfitobacter sp. JL08	0.389053	0.00518498	Unique indicator for RW
539813	Proteobacteria	Gammaproteobacteria	Enterobacterales	Enterobacteriaceae	Enterobacter	Enterobacter mori	0.234329	0.00518498	Unique indicator for RW
89184	Proteobacteria	Alphaproteobacteria	Rhodobacterales	Roseobacteraceae	Ruegeria	Ruegeria pomeroyi	0.40116	0.00744213	Unique indicator for RW
1288495	Proteobacteria	Betaproteobacteria	Burkholderiales	Comamonadaceae	Diaphorobacter	Diaphorobacter aerolatus	0.454345	0.0116875	Unique indicator for RW
2109914	Proteobacteria	Betaproteobacteria	Burkholderiales	Comamonadaceae	Ottowia	Ottowia oryzae	0.572764	0.00277924	Unique indicator for RW
42444	Proteobacteria	Alphaproteobacteria	Rhodobacterales	Roseobacteraceae	Marinovum	Marinovum algicola	0.37786	0.0178355	Unique indicator for RW
70348	Proteobacteria	Gammaproteobacteria	Moraxellales	Moraxellaceae	Acinetobacter	Acinetobacter dispersus	0.360269	0.0095962	Unique indicator for RW
1636608	Proteobacteria	Gammaproteobacteria	Aeromonadales	Aeromonadaceae	Aeromonas	Aeromonas sp. ASNIH3	0.368686	0.00518498	Unique indicator for RW
2816950	Proteobacteria	Betaproteobacteria	Burkholderiales	Comamonadaceae	Ottowia	Ottowia sp. 27C	0.547736	0.00277924	Unique indicator for RW
1250539	Proteobacteria	Alphaproteobacteria	Rhodobacterales	Roseobacteraceae	Salipiger	Pelagibaca abyssi	0.331605	0.0467526	Unique indicator for RW
1267768	Proteobacteria	Alphaproteobacteria	Rhodobacterales	Paracoccaceae	Brevirhabdus	Brevirhabdus pacifica	0.375453	0.0291696	Unique indicator for RW
81479	Proteobacteria	Betaproteobacteria	Burkholderiales	Comamonadaceae	Rhodoferax	Rhodoferax antarcticus	0.630679	0.00277924	Unique indicator for RW
134534	Proteobacteria	Gammaproteobacteria	Moraxellales	Moraxellaceae	Acinetobacter	Acinetobacter gyllenbergii	0.353056	0.0291696	Unique indicator for RW
1622118	Bacteroidetes	Flavobacteriia	Flavobacteriales	Flavobacteriaceae	Lutibacter	Lutibacter profundi	0.28184	0.0095962	Unique indicator for RW
28199	Campylobacterota	Epsilonproteobacteria	Campylobacterales	Arcobacteraceae	Arcobacter	Arcobacter nitrofigilis	0.479297	0.00277924	Unique indicator for RW
225992	Proteobacteria	Betaproteobacteria	Burkholderiales	Comamonadaceae	Comamonas	Comamonas kerstersii	0.610489	0.00277924	Unique indicator for RW
1968541	Proteobacteria	Alphaproteobacteria	Rhodobacterales	Roseobacteraceae	Sulfitobacter	Sulfitobacter sp. D7	0.388722	0.0116875	Unique indicator for RW
2602067	Proteobacteria	Alphaproteobacteria	Rhodobacterales	Roseobacteraceae	Octadecabacter	Octadecabacter sp. SW4	0.401993	0.0095962	Unique indicator for RW
664426	Proteobacteria	Alphaproteobacteria	Rhodobacterales	Roseobacteraceae	Sulfitobacter	Sulfitobacter sp. BSw21498	0.341306	0.00744213	Unique indicator for RW
1397108	Proteobacteria	Alphaproteobacteria	Rhodobacterales	Roseobacteraceae	Celeribacter	Celeribacter marinus	0.42326	0.00518498	Unique indicator for RW
2268451	Proteobacteria	Alphaproteobacteria	Pelagibacterales	Pelagibacteraceae	Candidatus Pelagibacter	Candidatus Pelagibacter sp. FZCC0015	0.378686	0.00277924	Unique indicator for RW
28111	Bacteroidetes	Bacteroidia	Bacteroidales	Bacteroidaceae	Bacteroides	Bacteroides eggerthii	0.539151	0.00277924	Unique indicator for RW
2109913	Proteobacteria	Betaproteobacteria	Burkholderiales	Comamonadaceae	Melaminivora	Melaminivora sp. SC2-9	0.478181	0.00277924	Unique indicator for RW
2738844	Bacteroidetes	Flavobacteriia	Flavobacteriales	Flavobacteriaceae	Polaribacter	Polaribacter sp. L12M9	0.403389	0.0095962	Unique indicator for RW
313598	Bacteroidetes	Flavobacteriia	Flavobacteriales	Flavobacteriaceae	Polaribacter	Polaribacter sp. MED152	0.350355	0.00518498	Unique indicator for RW
1546149	Proteobacteria	Betaproteobacteria	Burkholderiales	Comamonadaceae	Diaphorobacter	Diaphorobacter polyhydroxybutyrativorans	0.576016	0.00277924	Unique indicator for RW
1463165	Proteobacteria	Gammaproteobacteria	Enterobacterales	Enterobacteriaceae	Klebsiella	Klebsiella quasipneumoniae	0.369033	0.00277924	Unique indicator for RW
1850246	Bacteroidetes	Flavobacteriia	Flavobacteriales	Flavobacteriaceae	Urechidicola	Urechidicola croceus	0.37829	0.0178355	Unique indicator for RW
979	Bacteroidetes	Flavobacteriia	Flavobacteriales	Flavobacteriaceae	Cellulophaga	Cellulophaga lytica	0.36705	0.0178355	Unique indicator for RW
1855336	Bacteroidetes	Flavobacteriia	Flavobacteriales	Flavobacteriaceae	Polaribacter	Polaribacter sp. KT25b	0.381873	0.0116875	Unique indicator for RW
2780074	Proteobacteria	Alphaproteobacteria	Sphingomonadales	Sphingomonadaceae	Novosphingobium	Novosphingobium sp. ES2-1	0.372233	0.0415628	Unique indicator for RW
1920107	Proteobacteria	Gammaproteobacteria	Aeromonadales	Aeromonadaceae	Aeromonas	Aeromonas sp. ASNIH7	0.391086	0.00744213	Unique indicator for RW
74033	Proteobacteria	Alphaproteobacteria	Rhodobacterales	Roseobacteraceae	Antarctobacter	Antarctobacter heliothermus	0.370883	0.00744213	Unique indicator for RW
116085	Firmicutes	Clostridia	Eubacteriales	Lachnospiraceae	Coprococcus	Coprococcus catus	0.387986	0.00277924	Unique indicator for RW
2654325	Bacteroidetes	Flavobacteriia	Flavobacteriales	Flavobacteriaceae	Flavobacterium	Flavobacterium sp. xlx-214	0.367947	0.0449648	Unique indicator for RW
1982626	Firmicutes	Erysipelotrichia	Erysipelotrichales	Erysipelotrichaceae	Faecalibacillus	Faecalibacillus intestinalis	0.455309	0.00277924	Unique indicator for RW
47735	Proteobacteria	Gammaproteobacteria	Pasteurellales	Pasteurellaceae	Bibersteinia	Bibersteinia trehalosi	0.402149	0.0415628	Unique indicator for RW
1304	Firmicutes	Bacilli	Lactobacillales	Streptococcaceae	Streptococcus	Streptococcus salivarius	0.565867	0.00277924	Unique indicator for RW
168471	Proteobacteria	Betaproteobacteria	Neisseriales	Chromobacteriaceae	Laribacter	Laribacter hongkongensis	0.66233	0.00277924	Unique indicator for RW
472181	Proteobacteria	Gammaproteobacteria	Pseudomonadales	Pseudomonadaceae	Halopseudomonas	Pseudomonas sabulinigri	0.273853	0.0095962	Unique indicator for RW
1284658	Proteobacteria	Alphaproteobacteria	Rhodobacterales	Paracoccaceae	Planktomarina	Planktomarina temperata	0.383091	0.00518498	Unique indicator for RW
663364	Campylobacterota	Epsilonproteobacteria	Campylobacterales	Arcobacteraceae	Halarcobacter	Halarcobacter bivalviorum	0.465418	0.00277924	Unique indicator for RW
874454	Proteobacteria	Gammaproteobacteria	Alteromonadales	Pseudoalteromonadaceae	Pseudoalteromonas	Pseudoalteromonas arabiensis	0.360352	0.00277924	Unique indicator for RW
80880	Proteobacteria	Betaproteobacteria	Burkholderiales	Comamonadaceae	Hylemonella	Hylemonella gracilis	0.544437	0.00277924	Unique indicator for RW
2494550	Proteobacteria	Alphaproteobacteria	Rhodobacterales	Roseobacteraceae	Roseovarius	Roseovarius faecimaris	0.388397	0.00744213	Unique indicator for RW
1812935	Proteobacteria	Gammaproteobacteria	Enterobacterales	Enterobacteriaceae	Enterobacter	Enterobacter roggenkampii	0.34674	0.00277924	Unique indicator for RW
53501	Proteobacteria	Alphaproteobacteria	Rhodobacterales	Roseobacteraceae	Thalassobius	Thalassobius gelatinovorus	0.422494	0.00518498	Unique indicator for RW
392593	Proteobacteria	Betaproteobacteria	Burkholderiales	Sphaerotilaceae	Inhella	Inhella inkyongensis	0.539277	0.00518498	Unique indicator for RW
1636606	Proteobacteria	Gammaproteobacteria	Aeromonadales	Aeromonadaceae	Aeromonas	Aeromonas sp. ASNIH1	0.480872	0.00277924	Unique indicator for RW
41977	Proteobacteria	Betaproteobacteria	Rhodocyclales	Zoogloeaceae	Parazoarcus	Azoarcus communis	0.556307	0.00277924	Unique indicator for RW
364317	Proteobacteria	Betaproteobacteria	Burkholderiales	Comamonadaceae	Verminephrobacter	Verminephrobacter eiseniae	0.560305	0.00277924	Unique indicator for RW
2584943	Firmicutes	Erysipelotrichia	Erysipelotrichales	Erysipelotrichaceae	Longibaculum	Longibaculum sp. KGMB06250	0.468484	0.00277924	Unique indicator for RW
1082851	Proteobacteria	Betaproteobacteria	Burkholderiales	Comamonadaceae	Comamonas	Comamonas serinivorans	0.513847	0.00518498	Unique indicator for RW
996801	Bacteroidetes	Flavobacteriia	Flavobacteriales	Flavobacteriaceae	Polaribacter	Polaribacter reichenbachii	0.367105	0.00744213	Unique indicator for RW
2587853	Proteobacteria	Alphaproteobacteria	Rhodobacterales	Roseobacteraceae	Ruegeria	Ruegeria sp. THAF33	0.402633	0.00744213	Unique indicator for RW
1774273	Bacteroidetes	Flavobacteriia	Flavobacteriales	Flavobacteriaceae	Polaribacter	Polaribacter vadi	0.370359	0.0095962	Unique indicator for RW
983544	Bacteroidetes	Flavobacteriia	Flavobacteriales	Flavobacteriaceae	Lacinutrix	Lacinutrix sp. 5H-3-7-4	0.410511	0.0158048	Unique indicator for RW
2587847	Proteobacteria	Alphaproteobacteria	Rhodobacterales	Roseobacteraceae	Roseovarius	Roseovarius sp. THAF9	0.364576	0.0235473	Unique indicator for RW
1115758	Firmicutes	Clostridia	Eubacteriales	Peptostreptococcaceae	Romboutsia	Romboutsia ilealis	0.484042	0.00277924	Unique indicator for RW
875171	Proteobacteria	Alphaproteobacteria	Rhodobacterales	Roseobacteraceae	Celeribacter	Celeribacter baekdonensis	0.425315	0.00744213	Unique indicator for RW
2005884	Proteobacteria	Betaproteobacteria	Rhodocyclales	Zoogloeaceae	Thauera	Thauera sp. K11	0.51338	0.00277924	Unique indicator for RW
1389004	Proteobacteria	Alphaproteobacteria	Rhodobacterales	Roseobacteraceae	Sulfitobacter	Sulfitobacter sp. SK011	0.397791	0.00518498	Unique indicator for RW
2268087	Proteobacteria	Betaproteobacteria	Burkholderiales	Comamonadaceae	Polaromonas	Polaromonas sp. SP1	0.447777	0.00744213	Unique indicator for RW
398743	Bacteroidetes	Flavobacteriia	Flavobacteriales	Flavobacteriaceae	Zunongwangia	Zunongwangia profunda	0.428993	0.00744213	Unique indicator for RW
76594	Bacteroidetes	Flavobacteriia	Flavobacteriales	Flavobacteriaceae	Cellulophaga	Cellulophaga baltica	0.346792	0.0380871	Unique indicator for RW
160825	Proteobacteria	Betaproteobacteria	Burkholderiales	Comamonadaceae	Comamonas	Comamonas koreensis	0.502776	0.00518498	Unique indicator for RW
558537	Proteobacteria	Betaproteobacteria	Burkholderiales	Comamonadaceae	Delftia	Delftia lacustris	0.476073	0.00744213	Unique indicator for RW
39485	Firmicutes	Clostridia	Eubacteriales	Lachnospiraceae	Lachnospira	Lachnospira eligens	0.464211	0.00277924	Unique indicator for RW
1312072	Bacteroidetes	Flavobacteriia	Flavobacteriales	Flavobacteriaceae	Polaribacter	Polaribacter sp. SA4-12	0.378628	0.0095962	Unique indicator for RW
1458425	Proteobacteria	Betaproteobacteria	Burkholderiales	Comamonadaceae	Serpentinimonas	Serpentinomonas raichei	0.585471	0.00277924	Unique indicator for RW
53946	Proteobacteria	Alphaproteobacteria	Rhodobacterales	Roseobacteraceae	Octadecabacter	Octadecabacter arcticus	0.383454	0.00518498	Unique indicator for RW
1134435	Proteobacteria	Betaproteobacteria	Rhodocyclales	Zoogloeaceae	Thauera	Thauera humireducens	0.515537	0.00277924	Unique indicator for RW
2597701	Proteobacteria	Betaproteobacteria	Burkholderiales	Comamonadaceae	Comamonas	Comamonas sp. NLF-7-7	0.514995	0.00277924	Unique indicator for RW
762954	Bacteroidetes	Flavobacteriia	Flavobacteriales	Flavobacteriaceae	Siansivirga	Siansivirga zeaxanthinifaciens	0.425204	0.0116875	Unique indicator for RW
1591409	Proteobacteria	Alphaproteobacteria	Rhodobacterales	Paracoccaceae	Pseudohalocynthiibacter	Pseudohalocynthiibacter aestuariivivens	0.397639	0.00744213	Unique indicator for RW
1935204	Campylobacterota	Epsilonproteobacteria	Campylobacterales	Arcobacteraceae	Aliarcobacter	[Arcobacter] porcinus	0.537776	0.00277924	Unique indicator for RW
1050646	Cyanobacteria	Cyanophyceae	Synechococcales	Synechococcaceae	Synechococcus	Synechococcus sp. A15-44	0.286437	0.00277924	Unique indicator for RW
1896175	Bacteroidetes	Flavobacteriia	Flavobacteriales	Flavobacteriaceae	Polaribacter	Polaribacter sp. KT 15	0.388363	0.00744213	Unique indicator for RW
2116657	Proteobacteria	Betaproteobacteria	Burkholderiales	Comamonadaceae	Pulveribacter	Pulveribacter suum	0.519863	0.00277924	Unique indicator for RW
208224	Proteobacteria	Gammaproteobacteria	Enterobacterales	Enterobacteriaceae	Enterobacter	Enterobacter kobei	0.303289	0.00277924	Unique indicator for RW
1529069	Bacteroidetes	Flavobacteriia	Flavobacteriales	Flavobacteriaceae	Polaribacter	Polaribacter sp. BM10	0.381769	0.0095962	Unique indicator for RW
215743	Proteobacteria	Alphaproteobacteria	Rhodobacterales	Roseobacteraceae	Roseovarius	Roseovarius mucosus	0.409496	0.0095962	Unique indicator for RW
603050	Campylobacterota	Epsilonproteobacteria	Campylobacterales	Arcobacteraceae	Malaciobacter	Malaciobacter mytili	0.511484	0.00277924	Unique indicator for RW
1888915	Bacteroidetes	Flavobacteriia	Flavobacteriales	Flavobacteriaceae	Polaribacter	Polaribacter haliotis	0.399702	0.0116875	Unique indicator for RW
754397	Bacteroidetes	Flavobacteriia	Flavobacteriales	Flavobacteriaceae	Polaribacter	Polaribacter sp. SA4-10	0.387819	0.00744213	Unique indicator for RW
1758178	Proteobacteria	Alphaproteobacteria	Rhodobacterales	Roseobacteraceae	Celeribacter	Celeribacter ethanolicus	0.441378	0.0095962	Unique indicator for RW
1882749	Verrucomicrobiota	Opitutae	Opitutales	Opitutaceae	Opitutus	Opitutus sp. GAS368	0.427896	0.036394	Unique indicator for RW
1792508	Proteobacteria	Alphaproteobacteria	Rhodobacterales	Roseobacteraceae	Salipiger	Yangia sp. CCB-MM3	0.364539	0.0273292	Unique indicator for RW
2711221	Proteobacteria	Gammaproteobacteria	Vibrionales	Vibrionaceae	Vibrio	Vibrio sp. ZWAL4003	0.33978	0.00277924	Unique indicator for RW
1336804	Bacteroidetes	Flavobacteriia	Flavobacteriales	Flavobacteriaceae	Polaribacter	Polaribacter sp. Hel1_33_78	0.385578	0.00518498	Unique indicator for RW
387090	Bacteroidetes	Bacteroidia	Bacteroidales	Bacteroidaceae	Phocaeicola	Phocaeicola coprophilus	0.50793	0.00277924	Unique indicator for RW
1850252	Bacteroidetes	Flavobacteriia	Flavobacteriales	Flavobacteriaceae	Tenacibaculum	Tenacibaculum todarodis	0.407695	0.00744213	Unique indicator for RW
1564506	Proteobacteria	Alphaproteobacteria	Rhodobacterales	Paracoccaceae	Rhodovulum	Rhodovulum sp. P5	0.368301	0.0158048	Unique indicator for RW
1936080	Bacteroidetes	Flavobacteriia	Flavobacteriales	Flavobacteriaceae	Winogradskyella	Winogradskyella sp. J14-2	0.393978	0.0095962	Unique indicator for RW
2811425	Proteobacteria	Betaproteobacteria	Burkholderiales	Comamonadaceae	Variovorax	Variovorax sp. PDNC026	0.400194	0.0273292	Unique indicator for RW
2653681	Bacteroidetes	Flavobacteriia	Flavobacteriales	Flavobacteriaceae	Lacinutrix	Lacinutrix sp. WUR7	0.424897	0.0196836	Unique indicator for RW
1355374	Campylobacterota	Epsilonproteobacteria	Campylobacterales	Arcobacteraceae	Aliarcobacter	Aliarcobacter lanthieri	0.544997	0.00277924	Unique indicator for RW
2808900	Bacteroidetes	Flavobacteriia	Flavobacteriales	Flavobacteriaceae	Polaribacter	Polaribacter sp. G4M1	0.415744	0.00518498	Unique indicator for RW
2714925	Proteobacteria	Betaproteobacteria	Burkholderiales	Comamonadaceae	Diaphorobacter	Diaphorobacter sp. HDW4B	0.446325	0.00518498	Unique indicator for RW
1411902	Proteobacteria	Alphaproteobacteria	Rhodobacterales	Paracoccaceae	Pacificitalea	Celeribacter manganoxidans	0.407665	0.0116875	Unique indicator for RW
133924	Proteobacteria	Alphaproteobacteria	Rhodobacterales	Roseobacteraceae	Leisingera	Leisingera methylohalidivorans	0.408193	0.00744213	Unique indicator for RW
2058137	Bacteroidetes	Flavobacteriia	Flavobacteriales	Flavobacteriaceae	Polaribacter	Polaribacter sp. ALD11	0.381014	0.0095962	Unique indicator for RW
2686361	Bacteroidetes	Flavobacteriia	Flavobacteriales	Flavobacteriaceae	Polaribacter	Polaribacter sp. L3A8	0.392915	0.0116875	Unique indicator for RW
676	Proteobacteria	Gammaproteobacteria	Vibrionales	Vibrionaceae	Vibrio	Vibrio fluvialis	0.387025	0.00277924	Unique indicator for RW
2027405	Proteobacteria	Betaproteobacteria	Rhodocyclales	Zoogloeaceae	Azoarcus	Azoarcus sp. DD4	0.520289	0.00277924	Unique indicator for RW
708186	Campylobacterota	Epsilonproteobacteria	Campylobacterales	Arcobacteraceae	Aliarcobacter	Aliarcobacter trophiarum	0.529781	0.00277924	Unique indicator for RW
2686077	Bacteroidetes	Flavobacteriia	Flavobacteriales	Flavobacteriaceae	Winogradskyella	Winogradskyella forsetii	0.413035	0.0196836	Unique indicator for RW
1388755	Proteobacteria	Alphaproteobacteria	Pelagibacterales	Pelagibacteraceae	Candidatus Pelagibacter	Candidatus Pelagibacter sp. HIMB1321	0.393333	0.00277924	Unique indicator for RW
1496	Firmicutes	Clostridia	Eubacteriales	Peptostreptococcaceae	Clostridioides	Clostridioides difficile	0.546383	0.00277924	Unique indicator for RW
1562974	Proteobacteria	Betaproteobacteria	Burkholderiales	Comamonadaceae	Comamonas	Comamonas piscis	0.505172	0.00277924	Unique indicator for RW
256839	Proteobacteria	Gammaproteobacteria	Alteromonadales	Shewanellaceae	Shewanella	Shewanella decolorationis	0.404531	0.0196836	Unique indicator for RW
2171755	Proteobacteria	Alphaproteobacteria	Rhodobacterales	Paracoccaceae	Profundibacter	Profundibacter amoris	0.445776	0.00744213	Unique indicator for RW
391613	Proteobacteria	Alphaproteobacteria	Rhodobacterales	Roseobacteraceae	Roseovarius	Roseovarius sp. TM1035	0.4115	0.00744213	Unique indicator for RW
1743174	Proteobacteria	Betaproteobacteria	Burkholderiales	Burkholderiaceae	Polynucleobacter	Polynucleobacter sp. MWH-UH21B	0.296219	0.00277924	Unique indicator for RW
1715691	Proteobacteria	Alphaproteobacteria	Rhodobacterales	Paracoccaceae	Cognatishimia	Cognatishimia activa	0.408385	0.00518498	Unique indicator for RW
47678	Bacteroidetes	Bacteroidia	Bacteroidales	Bacteroidaceae	Bacteroides	Bacteroides caccae	0.472543	0.00277924	Unique indicator for RW
1844006	Proteobacteria	Alphaproteobacteria	Rhodobacterales	Roseobacteraceae	Phaeobacter	Phaeobacter porticola	0.388004	0.00744213	Unique indicator for RW
1382466	Bacteroidetes	Flavobacteriia	Flavobacteriales	Flavobacteriaceae	Winogradskyella	Winogradskyella sediminis	0.427256	0.0137698	Unique indicator for RW
1462615	Campylobacterota	Epsilonproteobacteria	Campylobacterales	Arcobacteraceae	Halarcobacter	Halarcobacter ebronensis	0.446898	0.00277924	Unique indicator for RW
2057808	Bacteroidetes	Flavobacteriia	Flavobacteriales	Flavobacteriaceae	Lacinutrix	Lacinutrix sp. Bg11-31	0.40098	0.0235473	Unique indicator for RW
180282	Proteobacteria	Betaproteobacteria	Burkholderiales	Comamonadaceae	Delftia	Delftia tsuruhatensis	0.508016	0.00518498	Unique indicator for RW
2613965	Proteobacteria	Alphaproteobacteria	Rhodobacterales	Paracoccaceae	Pseudopuniceibacterium	Pseudopuniceibacterium antarcticum	0.376208	0.0235473	Unique indicator for RW
299262	Proteobacteria	Alphaproteobacteria	Rhodobacterales	Roseobacteraceae	Tateyamaria	Tateyamaria omphalii	0.381098	0.0158048	Unique indicator for RW
2686078	Bacteroidetes	Flavobacteriia	Flavobacteriales	Flavobacteriaceae	Winogradskyella	Winogradskyella schleiferi	0.426317	0.0137698	Unique indicator for RW
754417	Bacteroidetes	Flavobacteriia	Flavobacteriales	Flavobacteriaceae	Winogradskyella	Winogradskyella sp. PC-19	0.429929	0.0116875	Unique indicator for RW
2027857	Bacteroidetes	Flavobacteriia	Flavobacteriales	Flavobacteriaceae	Mariniflexile	Mariniflexile sp. TRM1-10	0.371675	0.0484846	Unique indicator for RW
1396826	Proteobacteria	Alphaproteobacteria	Rhodobacterales	Roseobacteraceae	Leisingera	Leisingera aquaemixtae	0.38717	0.0158048	Unique indicator for RW
564137	Proteobacteria	Alphaproteobacteria	Rhodobacterales	Paracoccaceae	Roseicitreum	Roseicitreum antarcticum	0.415542	0.0137698	Unique indicator for RW
33025	Firmicutes	Negativicutes	Acidaminococcales	Acidaminococcaceae	Phascolarctobacterium	Phascolarctobacterium faecium	0.504824	0.00277924	Unique indicator for RW
1389005	Proteobacteria	Alphaproteobacteria	Rhodobacterales	Roseobacteraceae	Sulfitobacter	Sulfitobacter sp. SK012	0.396352	0.00518498	Unique indicator for RW
2697010	Bacteroidetes	Flavobacteriia	Flavobacteriales	Flavobacteriaceae	Winogradskyella	Winogradskyella helgolandensis	0.434638	0.0158048	Unique indicator for RW
2589790	Proteobacteria	Gammaproteobacteria	Alteromonadales	Shewanellaceae	Shewanella	Shewanella sp. LC6	0.43111	0.0116875	Unique indicator for RW
2564099	Firmicutes	Clostridia	Eubacteriales	Oscillospiraceae	Ruminococcus	Ruminococcus sp. JE7A12	0.239036	0.00277924	Unique indicator for RW
1936081	Bacteroidetes	Flavobacteriia	Flavobacteriales	Flavobacteriaceae	Seonamhaeicola	Seonamhaeicola sp. S2-3	0.41946	0.0116875	Unique indicator for RW
80869	Proteobacteria	Betaproteobacteria	Burkholderiales	Comamonadaceae	Acidovorax	Acidovorax citrulli	0.413568	0.0196836	Unique indicator for RW
2588299	Proteobacteria	Alphaproteobacteria	Rhodobacterales	Roseobacteraceae	Roseivivax	Roseivivax sp. THAF197b	0.307616	0.0467526	Unique indicator for RW
1765049	Proteobacteria	Betaproteobacteria	Rhodocyclales	Rhodocyclaceae	Azospira	Azospira sp. I09	0.659202	0.00277924	Unique indicator for RW
135740	Proteobacteria	Alphaproteobacteria	Rhodobacterales	Paracoccaceae	Paracoccus	Paracoccus kondratievae	0.448401	0.0116875	Unique indicator for RW
1636607	Proteobacteria	Gammaproteobacteria	Aeromonadales	Aeromonadaceae	Aeromonas	Aeromonas sp. ASNIH2	0.397047	0.00277924	Unique indicator for RW
2017482	Proteobacteria	Alphaproteobacteria	Rhodobacterales	Roseobacteraceae	Thalassococcus	Thalassococcus sp. S3	0.382876	0.0116875	Unique indicator for RW
42443	Proteobacteria	Alphaproteobacteria	Rhodobacterales	Roseobacteraceae	Roseobacter	Roseobacter litoralis	0.409867	0.00518498	Unique indicator for RW
159346	Proteobacteria	Alphaproteobacteria	Rhodobacterales	Roseobacteraceae	Roseibacterium	Roseibacterium elongatum	0.37772	0.0196836	Unique indicator for RW
1758179	Proteobacteria	Gammaproteobacteria	Aeromonadales	Aeromonadaceae	Aeromonas	Aeromonas sp. ASNIH5	0.443114	0.00277924	Unique indicator for RW
702745	Bacteroidetes	Flavobacteriia	Flavobacteriales	Flavobacteriaceae	Myroides	Myroides phaeus	0.433576	0.0158048	Unique indicator for RW
2686363	Bacteroidetes	Flavobacteriia	Flavobacteriales	Flavobacteriaceae	Formosa	Formosa sp. L2A11	0.413296	0.0178355	Unique indicator for RW
1653831	Bacteroidetes	Flavobacteriia	Flavobacteriales	Blattabacteriaceae	Blattabacterium	Blattabacterium cuenoti	0.637049	0.00277924	Unique indicator for RW
1838286	Verrucomicrobiota	Opitutae	Opitutales	Opitutaceae	Lacunisphaera	Lacunisphaera limnophila	0.432155	0.0310069	Unique indicator for RW
2434	Proteobacteria	Alphaproteobacteria	Rhodobacterales	Roseobacteraceae	Roseobacter	Roseobacter denitrificans	0.410995	0.00744213	Unique indicator for RW
1486034	Bacteroidetes	Flavobacteriia	Flavobacteriales	Flavobacteriaceae	Lacinutrix	Lacinutrix venerupis	0.392592	0.0291696	Unique indicator for RW
2686365	Bacteroidetes	Flavobacteriia	Flavobacteriales	Flavobacteriaceae	Algibacter	Algibacter sp. L1A34	0.410435	0.0196836	Unique indicator for RW
1178778	Bacteroidetes	Flavobacteriia	Flavobacteriales	Flavobacteriaceae	Maribacter	Maribacter cobaltidurans	0.377581	0.0196836	Unique indicator for RW
37448	Proteobacteria	Betaproteobacteria	Burkholderiales	Comamonadaceae	Polaromonas	Polaromonas vacuolata	0.601873	0.00277924	Unique indicator for RW
1761453	Bacteroidetes	Flavobacteriia	Flavobacteriales	Flavobacteriaceae	Euzebyella	Euzebyella marina	0.384084	0.00744213	Unique indicator for RW
1729720	Bacteroidetes	Flavobacteriia	Flavobacteriales	Flavobacteriaceae	Salegentibacter	Salegentibacter sp. T436	0.400552	0.0158048	Unique indicator for RW
748811	Proteobacteria	Betaproteobacteria	Nitrosomonadales	Sterolibacteriaceae	Sulfuritalea	Sulfuritalea hydrogenivorans	0.624386	0.00277924	Unique indicator for RW
2818493	Bacteroidetes	Flavobacteriia	Flavobacteriales	Flavobacteriaceae	Polaribacter	Polaribacter sp. SM13	0.407849	0.00744213	Unique indicator for RW
754409	Bacteroidetes	Flavobacteriia	Flavobacteriales	Flavobacteriaceae	Winogradskyella	Winogradskyella sp. PG-2	0.424078	0.0116875	Unique indicator for RW
197482	Campylobacterota	Epsilonproteobacteria	Campylobacterales	Arcobacteraceae	Malaciobacter	Malaciobacter halophilus	0.499157	0.00277924	Unique indicator for RW
1050635	Cyanobacteria	Cyanophyceae	Synechococcales	Synechococcaceae	Synechococcus	Synechococcus sp. A15-24	0.304418	0.0095962	Unique indicator for RW
301301	Firmicutes	Clostridia	Eubacteriales	Lachnospiraceae	Roseburia	Roseburia hominis	0.38239	0.00277924	Unique indicator for RW
246787	Bacteroidetes	Bacteroidia	Bacteroidales	Bacteroidaceae	Bacteroides	Bacteroides cellulosilyticus	0.469831	0.00277924	Unique indicator for RW
1218801	Bacteroidetes	Flavobacteriia	Flavobacteriales	Flavobacteriaceae	Kordia	Kordia antarctica	0.415324	0.0196836	Unique indicator for RW
1032072	Campylobacterota	Epsilonproteobacteria	Campylobacterales	Arcobacteraceae	Malaciobacter	Malaciobacter molluscorum	0.501822	0.00277924	Unique indicator for RW
327160	Proteobacteria	Betaproteobacteria	Betaproteobacteria incertae sedis	Candidatus Accumulibacter	Candidatus Accumulibacter phosphatis	Candidatus Accumulibacter phosphatis	0.528499	0.00277924	Unique indicator for RW
1715720	Proteobacteria	Betaproteobacteria	Burkholderiales	Comamonadaceae	Diaphorobacter	Diaphorobacter ruginosibacter	0.493138	0.00518498	Unique indicator for RW
1784713	Bacteroidetes	Flavobacteriia	Flavobacteriales	Flavobacteriaceae	Flavobacterium	Flavobacterium arcticum	0.36875	0.0484846	Unique indicator for RW
670	Proteobacteria	Gammaproteobacteria	Vibrionales	Vibrionaceae	Vibrio	Vibrio parahaemolyticus	0.557926	0.00277924	Unique indicator for RW
59405	Proteobacteria	Betaproteobacteria	Rhodocyclales	Zoogloeaceae	Thauera	Thauera aromatica	0.555506	0.00277924	Unique indicator for RW
28108	Proteobacteria	Gammaproteobacteria	Alteromonadales	Alteromonadaceae	Alteromonas	Alteromonas macleodii	0.545247	0.00277924	Unique indicator for RW
2686366	Bacteroidetes	Flavobacteriia	Flavobacteriales	Flavobacteriaceae	Algibacter	Algibacter sp. L3A6	0.410674	0.0216683	Unique indicator for RW
1336794	Bacteroidetes	Flavobacteriia	Flavobacteriales	Flavobacteriaceae	Formosa	Formosa sp. Hel1_33_131	0.419508	0.00518498	Unique indicator for RW
1736674	Bacteroidetes	Flavobacteriia	Flavobacteriales	Flavobacteriaceae	Algibacter	Algibacter alginicilyticus	0.402681	0.0235473	Unique indicator for RW
877500	Campylobacterota	Epsilonproteobacteria	Campylobacterales	Arcobacteraceae	Halarcobacter	Arcobacter anaerophilus	0.473703	0.00277924	Unique indicator for RW
571	Proteobacteria	Gammaproteobacteria	Enterobacterales	Enterobacteriaceae	Klebsiella	Klebsiella oxytoca	0.392119	0.00518498	Unique indicator for RW
985043	Bacteroidetes	Flavobacteriia	Flavobacteriales	Flavobacteriaceae	Polaribacter	Polaribacter sejongensis	0.410948	0.0116875	Unique indicator for RW
418699	Proteobacteria	Betaproteobacteria	Rhodocyclales	Zoogloeaceae	Azoarcus	Azoarcus olearius	0.532657	0.00277924	Unique indicator for RW
94122	Proteobacteria	Gammaproteobacteria	Alteromonadales	Shewanellaceae	Shewanella	Shewanella sp. ANA-3	0.37641	0.00277924	Unique indicator for RW
292414	Proteobacteria	Alphaproteobacteria	Rhodobacterales	Roseobacteraceae	Ruegeria	Ruegeria sp. TM1040	0.404728	0.00744213	Unique indicator for RW
63	Proteobacteria	Betaproteobacteria	Neisseriales	Neisseriaceae	Vitreoscilla	Vitreoscilla filiformis	0.686847	0.00277924	Unique indicator for RW
2552942	Proteobacteria	Alphaproteobacteria	Rhodobacterales	Paracoccaceae	Boseongicola	Boseongicola sp. CCM32	0.407131	0.0095962	Unique indicator for RW
926	Proteobacteria	Betaproteobacteria	Burkholderiales	Burkholderiales genera incertae sedis	Thiomonas	Thiomonas intermedia	0.592641	0.00277924	Unique indicator for RW
1658672	Proteobacteria	Betaproteobacteria	Burkholderiales	Comamonadaceae	Ottowia	Ottowia sp. oral taxon 894	0.647783	0.00277924	Unique indicator for RW
1529068	Proteobacteria	Alphaproteobacteria	Rhodobacterales	Paracoccaceae	Paracoccus	Paracoccus sp. BM15	0.427591	0.0178355	Unique indicator for RW
2812658	Proteobacteria	Alphaproteobacteria	Rhodobacterales	Paracoccaceae	Paracoccus	Paracoccus sp. H4-D09	0.397024	0.036394	Unique indicator for RW
1217908	Proteobacteria	Alphaproteobacteria	Rhodobacterales	Roseobacteraceae	Octadecabacter	Octadecabacter antarcticus	0.41358	0.00518498	Unique indicator for RW
1366	Firmicutes	Bacilli	Lactobacillales	Streptococcaceae	Lactococcus	Lactococcus raffinolactis	0.374447	0.0415628	Unique indicator for RW
2293862	Proteobacteria	Alphaproteobacteria	Rhodobacterales	Roseobacteraceae	Ruegeria	Ruegeria sp. AD91A	0.414727	0.00518498	Unique indicator for RW
34003	Proteobacteria	Alphaproteobacteria	Rhodobacterales	Paracoccaceae	Paracoccus	Paracoccus aminophilus	0.39501	0.0310069	Unique indicator for RW
2587163	Proteobacteria	Alphaproteobacteria	Rhodobacterales	Roseobacteraceae	Oceanicola	Oceanicola sp. D3	0.36827	0.0380871	Unique indicator for RW
59600	Bacteroidetes	Flavobacteriia	Flavobacteriales	Flavobacteriaceae	Cellulophaga	Cellulophaga algicola	0.348048	0.0449648	Unique indicator for RW
2594004	Bacteroidetes	Flavobacteriia	Flavobacteriales	Flavobacteriaceae	Formosa	Formosa sediminum	0.404294	0.0196836	Unique indicator for RW
2016596	Proteobacteria	Betaproteobacteria	Rhodocyclales	Zoogloeaceae	Nitrogeniibacter	Azoarcus sp. M9-3-2	0.500874	0.00277924	Unique indicator for RW
441209	Proteobacteria	Alphaproteobacteria	Rhodobacterales	Paracoccaceae	Rhodobaca	Rhodobaca barguzinensis	0.430884	0.0095962	Unique indicator for RW
2806008	Proteobacteria	Gammaproteobacteria	Alteromonadales	Shewanellaceae	Shewanella	Shewanella sp. LZH-2	0.424962	0.00518498	Unique indicator for RW
1891787	Proteobacteria	Alphaproteobacteria	Rhodobacterales	Roseobacteraceae	Roseobacter	Roseobacter ponti	0.407388	0.00744213	Unique indicator for RW
33035	Firmicutes	Clostridia	Eubacteriales	Lachnospiraceae	Blautia	Blautia producta	0.466882	0.00277924	Unique indicator for RW
1537215	Proteobacteria	Alphaproteobacteria	Rhodobacterales	Paracoccaceae	Pseudooceanicola	Pseudooceanicola algae	0.404123	0.0137698	Unique indicator for RW
320324	Bacteroidetes	Flavobacteriia	Flavobacteriales	Flavobacteriaceae	Formosa	Formosa agariphila	0.400223	0.0216683	Unique indicator for RW
1915078	Proteobacteria	Alphaproteobacteria	Rhodobacterales	Paracoccaceae	Thioclava	Thioclava nitratireducens	0.392425	0.0216683	Unique indicator for RW
1981880	Proteobacteria	Betaproteobacteria	Nitrosomonadales	Sterolibacteriaceae	Denitratisoma	Denitratisoma sp. DHT3	0.623107	0.00277924	Unique indicator for RW
84112	Actinobacteria	Coriobacteriia	Eggerthellales	Eggerthellaceae	Eggerthella	Eggerthella lenta	0.520647	0.00277924	Unique indicator for RW
584609	Bacteroidetes	Flavobacteriia	Flavobacteriales	Flavobacteriaceae	Tenacibaculum	Tenacibaculum jejuense	0.430128	0.0116875	Unique indicator for RW
669041	Bacteroidetes	Flavobacteriia	Flavobacteriales	Flavobacteriaceae	Tenacibaculum	Tenacibaculum dicentrarchi	0.422036	0.0137698	Unique indicator for RW
2268026	Bacteroidetes	Cytophagia	Cytophagales	Spirosomaceae	Runella	Runella sp. SP2	0.384348	0.00744213	Unique indicator for RW
1930557	Proteobacteria	Gammaproteobacteria	Alteromonadales	Shewanellaceae	Shewanella	Shewanella sp. FDAARGOS_354	0.460607	0.00744213	Unique indicator for RW
2576891	Verrucomicrobiota	Opitutae	Opitutales	Opitutaceae	Nibricoccus	Nibricoccus aquaticus	0.404421	0.0273292	Unique indicator for RW
2528203	Bacteroidetes	Bacteroidia	Bacteroidales	Bacteroidaceae	Bacteroides	Bacteroides sp. A1C1	0.44262	0.00277924	Unique indicator for RW
1790137	Bacteroidetes	Flavobacteriia	Flavobacteriales	Flavobacteriaceae	Wenyingzhuangia	Wenyingzhuangia fucanilytica	0.415437	0.00744213	Unique indicator for RW
256	Bacteroidetes	Flavobacteriia	Flavobacteriales	Flavobacteriaceae	Myroides	Myroides odoratus	0.444613	0.0116875	Unique indicator for RW
2499157	Actinobacteria	Actinomycetes	Micrococcales	Microbacteriaceae	Luna cluster	Candidatus Aquiluna sp. 15G-AUS-rot	0.350285	0.00277924	Unique indicator for RW
2650157	Bacteroidetes	Bacteroidia	Bacteroidales	Bacteroidaceae	Bacteroides	Bacteroides sp. HF-5287	0.495883	0.00277924	Unique indicator for RW
2602769	Bacteroidetes	Flavobacteriia	Flavobacteriales	Flavobacteriaceae	Flavobacterium	Flavobacterium alkalisoli	0.387398	0.0380871	Unique indicator for RW
2785907	Proteobacteria	Alphaproteobacteria	Sphingomonadales	Erythrobacteraceae	Erythrobacter	Erythrobacter sp. A30-3	0.377579	0.0346283	Unique indicator for RW
511	Proteobacteria	Betaproteobacteria	Burkholderiales	Alcaligenaceae	Alcaligenes	Alcaligenes faecalis	0.664969	0.00277924	Unique indicator for RW
2483033	Proteobacteria	Alphaproteobacteria	Rhodobacterales	Paracoccaceae	Parasedimentitalea	Parasedimentitalea marina	0.434354	0.00518498	Unique indicator for RW
2282170	Bacteroidetes	Flavobacteriia	Flavobacteriales	Flavobacteriaceae	Kordia	Kordia sp. SMS9	0.423785	0.0158048	Unique indicator for RW
1511	Firmicutes	Clostridia	Eubacteriales	Peptostreptococcaceae	Acetoanaerobium	Acetoanaerobium sticklandii	0.48837	0.00277924	Unique indicator for RW
2358479	Bacteroidetes	Flavobacteriia	Flavobacteriales	Flavobacteriaceae	Tenacibaculum	Tenacibaculum sp. DSM 106434	0.41474	0.0116875	Unique indicator for RW
313588	Bacteroidetes	Flavobacteriia	Flavobacteriales	Flavobacteriaceae	Croceibacter	Croceibacter atlanticus	0.415874	0.00744213	Unique indicator for RW
343403	Bacteroidetes	Flavobacteriia	Flavobacteriales	Flavobacteriaceae	Costertonia	Costertonia aggregata	0.339706	0.0095962	Unique indicator for RW
76832	Bacteroidetes	Flavobacteriia	Flavobacteriales	Flavobacteriaceae	Myroides	Myroides odoratimimus	0.409762	0.00744213	Unique indicator for RW
2069432	Bacteroidetes	Flavobacteriia	Flavobacteriales	Flavobacteriaceae	Tamlana	Tamlana carrageenivorans	0.442918	0.0116875	Unique indicator for RW
343874	Bacteroidetes	Flavobacteriia	Flavobacteriales	Weeksellaceae	Empedobacter	Empedobacter falsenii	0.612895	0.00277924	Unique indicator for RW
2775246	Bacteroidetes	Flavobacteriia	Flavobacteriales	Flavobacteriaceae	Flavobacterium	Flavobacterium sp. CS20	0.457876	0.0095962	Unique indicator for RW
2161821	Firmicutes	Negativicutes	Veillonellales	Veillonellaceae	Dialister	Dialister massiliensis	0.527115	0.00277924	Unique indicator for RW
1336796	Bacteroidetes	Flavobacteriia	Flavobacteriales	Flavobacteriaceae	Gillisia	Gillisia sp. Hel1_33_143	0.393461	0.0196836	Unique indicator for RW
1798225	Bacteroidetes	Flavobacteriia	Flavobacteriales	Flavobacteriaceae	Formosa	Formosa sp. Hel1_31_208	0.427474	0.0137698	Unique indicator for RW
2508306	Proteobacteria	Alphaproteobacteria	Rhodobacterales	Roseobacteraceae	Leisingera	Leisingera sp. NJS201	0.400919	0.0116875	Unique indicator for RW
576611	Proteobacteria	Betaproteobacteria	Burkholderiales	Burkholderiaceae	Polynucleobacter	Polynucleobacter asymbioticus	0.519723	0.00277924	Unique indicator for RW
544718	Campylobacterota	Epsilonproteobacteria	Campylobacterales	Arcobacteraceae	Aliarcobacter	Aliarcobacter thereius	0.562636	0.00277924	Unique indicator for RW
96773	Proteobacteria	Betaproteobacteria	Rhodocyclales	Zoogloeaceae	Thauera	Thauera chlorobenzoica	0.545146	0.00277924	Unique indicator for RW
329854	Bacteroidetes	Bacteroidia	Bacteroidales	Bacteroidaceae	Bacteroides	Bacteroides intestinalis	0.441802	0.00277924	Unique indicator for RW
1803846	Bacteroidetes	Flavobacteriia	Flavobacteriales	Flavobacteriaceae	Flavivirga	Flavivirga eckloniae	0.414904	0.0158048	Unique indicator for RW
1549850	Proteobacteria	Alphaproteobacteria	Rhodobacterales	Paracoccaceae	Thioclava	Thioclava electrotropha	0.422667	0.0158048	Unique indicator for RW
239935	Verrucomicrobiota	Verrucomicrobiae	Verrucomicrobiales	Akkermansiaceae	Akkermansia	Akkermansia muciniphila	0.573899	0.00277924	Unique indicator for RW
107401	Bacteroidetes	Flavobacteriia	Flavobacteriales	Flavobacteriaceae	Tenacibaculum	Tenacibaculum maritimum	0.400249	0.00744213	Unique indicator for RW
1912871	Campylobacterota	Epsilonproteobacteria	Campylobacterales	Arcobacteraceae	Malaciobacter	Malaciobacter canalis	0.513246	0.00277924	Unique indicator for RW
104268	Bacteroidetes	Flavobacteriia	Flavobacteriales	Flavobacteriaceae	Tenacibaculum	Tenacibaculum mesophilum	0.430287	0.0095962	Unique indicator for RW
328814	Bacteroidetes	Bacteroidia	Bacteroidales	Rikenellaceae	Alistipes	Alistipes shahii	0.442841	0.00277924	Unique indicator for RW
1050370	Proteobacteria	Betaproteobacteria	Burkholderiales	Burkholderiales genera incertae sedis	Thiomonas	Thiomonas sp. X19	0.512344	0.00277924	Unique indicator for RW
754423	Bacteroidetes	Flavobacteriia	Flavobacteriales	Flavobacteriaceae	Tenacibaculum	Tenacibaculum sp. SZ-18	0.425845	0.0116875	Unique indicator for RW
1884904	Actinobacteria	Actinomycetes	Candidatus Nanopelagicales	Candidatus Nanopelagicaceae	Candidatus Planktophila	Candidatus Planktophila sulfonica	0.324162	0.00277924	Unique indicator for RW
146939	Proteobacteria	Betaproteobacteria	Rhodocyclales	Rhodocyclaceae	Azospira	Azospira oryzae	0.67032	0.00277924	Unique indicator for RW
1458307	Proteobacteria	Alphaproteobacteria	Rhodobacterales	Roseobacteraceae	Octadecabacter	Octadecabacter temperatus	0.406226	0.00518498	Unique indicator for RW
198107	Proteobacteria	Betaproteobacteria	Rhodocyclales	Zoogloeaceae	Azoarcus	Azoarcus sp. CIB	0.55088	0.00277924	Unique indicator for RW
1630406	Bacteroidetes	Flavobacteriia	Flavobacteriales	Flavobacteriaceae	Tamlana	Tamlana sp. s12	0.430523	0.0137698	Unique indicator for RW
2785531	Bacteroidetes	Bacteroidia	Bacteroidales	Bacteroidaceae	Bacteroides	Bacteroides sp. HF-162	0.492191	0.00277924	Unique indicator for RW
61645	Proteobacteria	Gammaproteobacteria	Enterobacterales	Enterobacteriaceae	Enterobacter	Enterobacter asburiae	0.323938	0.0235473	Unique indicator for RW
2049305	Bacteroidetes	Flavobacteriia	Flavobacteriales	Flavobacteriaceae	Changchengzhania	Changchengzhania lutea	0.395395	0.0178355	Unique indicator for RW
9	Proteobacteria	Gammaproteobacteria	Enterobacterales	Erwiniaceae	Buchnera	Buchnera aphidicola	0.817784	0.00277924	Unique indicator for RW
691	Proteobacteria	Gammaproteobacteria	Vibrionales	Vibrionaceae	Vibrio	Vibrio natriegens	0.343743	0.00277924	Unique indicator for RW
2587846	Proteobacteria	Alphaproteobacteria	Rhodobacterales	Roseobacteraceae	Roseovarius	Roseovarius sp. THAF8	0.36365	0.0291696	Unique indicator for RW
92945	Proteobacteria	Alphaproteobacteria	Rhodobacterales	Roseobacteraceae	Ketogulonicigenium	Ketogulonicigenium vulgare	0.428429	0.0137698	Unique indicator for RW
505249	Campylobacterota	Epsilonproteobacteria	Campylobacterales	Arcobacteraceae	Malaciobacter	Malaciobacter marinus	0.507651	0.00277924	Unique indicator for RW
2294119	Bacteroidetes	Flavobacteriia	Flavobacteriales	Flavobacteriaceae	Flavobacterium	Flavobacterium sp. CJ74	0.421579	0.0235473	Unique indicator for RW
290400	Proteobacteria	Alphaproteobacteria	Rhodobacterales	Roseobacteraceae	Jannaschia	Jannaschia sp. CCS1	0.368326	0.0255131	Unique indicator for RW
2508307	Proteobacteria	Alphaproteobacteria	Rhodobacterales	Roseobacteraceae	Leisingera	Leisingera sp. NJS204	0.424264	0.0095962	Unique indicator for RW
185300	Bacteroidetes	Bacteroidia	Bacteroidales	Paludibacteraceae	Paludibacter	Paludibacter propionicigenes	0.421124	0.00277924	Unique indicator for RW
650	Proteobacteria	Gammaproteobacteria	Aeromonadales	Aeromonadaceae	Aeromonas	Aeromonas jandaei	0.400839	0.0137698	Unique indicator for RW
356837	Proteobacteria	Betaproteobacteria	Rhodocyclales	Zoogloeaceae	Azoarcus	Azoarcus sp. DN11	0.543145	0.00277924	Unique indicator for RW
663	Proteobacteria	Gammaproteobacteria	Vibrionales	Vibrionaceae	Vibrio	Vibrio alginolyticus	0.480421	0.00277924	Unique indicator for RW
314275	Proteobacteria	Gammaproteobacteria	Alteromonadales	Alteromonadaceae	Alteromonas	Alteromonas mediterranea	0.493212	0.00277924	Unique indicator for RW
1714848	Bacteroidetes	Flavobacteriia	Flavobacteriales	Flavobacteriaceae	Aquimarina	Aquimarina sp. AD1	0.384478	0.0235473	Unique indicator for RW
80868	Proteobacteria	Betaproteobacteria	Burkholderiales	Comamonadaceae	Acidovorax	Acidovorax cattleyae	0.402183	0.0255131	Unique indicator for RW
1735038	Proteobacteria	Betaproteobacteria	Rhodocyclales	Rhodocyclaceae	Oryzomicrobium	Oryzomicrobium terrae	0.619003	0.00277924	Unique indicator for RW
1639133	Proteobacteria	Gammaproteobacteria	Enterobacterales	Enterobacteriaceae	Citrobacter	Citrobacter portucalensis	0.397067	0.00277924	Unique indicator for RW
1636609	Proteobacteria	Gammaproteobacteria	Aeromonadales	Aeromonadaceae	Aeromonas	Aeromonas sp. ASNIH4	0.458547	0.00277924	Unique indicator for RW
2698672	Bacteroidetes	Flavobacteriia	Flavobacteriales	Flavobacteriaceae	Muricauda	Muricauda sp. 501str8	0.409447	0.0095962	Unique indicator for RW
1453352	Bacteroidetes	Flavobacteriia	Flavobacteriales	Flavobacteriaceae	Sediminicola	Sediminicola sp. YIK13	0.349951	0.0137698	Unique indicator for RW
1972431	Proteobacteria	Gammaproteobacteria	Enterobacterales	Enterobacteriaceae	Phytobacter	Phytobacter ursingii	0.463513	0.00277924	Unique indicator for RW
2303332	Proteobacteria	Gammaproteobacteria	Cellvibrionales	Cellvibrionaceae	Cellvibrio	Cellvibrio sp. KY-GH-1	0.502394	0.00277924	Unique indicator for RW
1714849	Bacteroidetes	Flavobacteriia	Flavobacteriales	Flavobacteriaceae	Aquimarina	Aquimarina sp. AD10	0.405123	0.0196836	Unique indicator for RW
748247	Proteobacteria	Betaproteobacteria	Rhodocyclales	Zoogloeaceae	Azoarcus	Azoarcus sp. KH32C	0.540562	0.00277924	Unique indicator for RW
529884	Actinobacteria	Actinomycetes	Micrococcales	Microbacteriaceae	Luna cluster	Rhodoluna lacicola	0.454101	0.00277924	Unique indicator for RW
328812	Bacteroidetes	Bacteroidia	Bacteroidales	Tannerellaceae	Parabacteroides	Parabacteroides goldsteinii	0.455484	0.00277924	Unique indicator for RW
2732163	Proteobacteria	Betaproteobacteria	Burkholderiales	Burkholderiaceae	Limnobacter	Limnobacter sp. SAORIC-580	0.683088	0.00277924	Unique indicator for RW
1192162	Proteobacteria	Betaproteobacteria	Neisseriales	Chromobacteriaceae	Vogesella	Vogesella sp. LIG4	0.63495	0.00277924	Unique indicator for RW
885040	Proteobacteria	Gammaproteobacteria	Enterobacterales	Enterobacteriaceae	Enterobacter	Enterobacter soli	0.317656	0.00518498	Unique indicator for RW
587	Proteobacteria	Gammaproteobacteria	Enterobacterales	Morganellaceae	Providencia	Providencia rettgeri	0.675339	0.00277924	Unique indicator for RW
1170699	Bacteroidetes	Flavobacteriia	Flavobacteriales	Flavobacteriaceae	Galbibacter	Galbibacter sp. BG1	0.442844	0.00744213	Unique indicator for RW
2293	Thermodesulfobacteriota	Desulfobacteria	Desulfobacterales	Desulfobacteraceae	Desulfobacter	Desulfobacter postgatei	0.354006	0.00744213	Unique indicator for RW
446660	Actinobacteria	Coriobacteriia	Eggerthellales	Eggerthellaceae	Adlercreutzia	Adlercreutzia equolifaciens	0.291774	0.00277924	Unique indicator for RW
1714860	Bacteroidetes	Flavobacteriia	Flavobacteriales	Flavobacteriaceae	Aquimarina	Aquimarina sp. BL5	0.42162	0.0178355	Unique indicator for RW
1322	Firmicutes	Clostridia	Eubacteriales	Lachnospiraceae	Blautia	Blautia hansenii	0.514727	0.00277924	Unique indicator for RW
2775920	Proteobacteria	Gammaproteobacteria	Xanthomonadales	Xanthomonadaceae	Stenotrophomonas	Stenotrophomonas sp. CW117	0.492969	0.00277924	Unique indicator for RW
751585	Firmicutes	Clostridia	Eubacteriales	Lachnospiraceae	Coprococcus	Coprococcus sp. ART55/1	0.432933	0.00277924	Unique indicator for RW
208479	Firmicutes	Clostridia	Eubacteriales	Lachnospiraceae	Enterocloster	Enterocloster bolteae	0.497699	0.00277924	Unique indicator for RW
2599296	Proteobacteria	Alphaproteobacteria	Rhodobacterales	Paracoccaceae	Qingshengfaniella	Qingshengfaniella alkalisoli	0.394889	0.00744213	Unique indicator for RW
1579316	Proteobacteria	Alphaproteobacteria	Rhodobacterales	Roseobacteraceae	Falsihalocynthiibacter	Halocynthiibacter arcticus	0.413875	0.00518498	Unique indicator for RW
2516557	Bacteroidetes	Cytophagia	Cytophagales	Cytophagaceae	Aquirufa	Aquirufa nivalisilvae	0.57903	0.00277924	Unique indicator for RW
2715211	Proteobacteria	Alphaproteobacteria	Rhodobacterales	Paracoccaceae	Pontibrevibacter	Monaibacterium sp. ALG8	0.391291	0.0178355	Unique indicator for RW
907	Firmicutes	Negativicutes	Veillonellales	Veillonellaceae	Megasphaera	Megasphaera elsdenii	0.50597	0.00277924	Unique indicator for RW
328813	Bacteroidetes	Bacteroidia	Bacteroidales	Rikenellaceae	Alistipes	Alistipes onderdonkii	0.551836	0.00277924	Unique indicator for RW
191579	Bacteroidetes	Flavobacteriia	Flavobacteriales	Crocinitomicaceae	Fluviicola	Fluviicola taffensis	0.469054	0.0116875	Unique indicator for RW
1590	Firmicutes	Bacilli	Lactobacillales	Lactobacillaceae	Lactiplantibacillus	Lactiplantibacillus plantarum	0.69963	0.00277924	Unique indicator for RW
2811415	Proteobacteria	Betaproteobacteria	Rhodocyclales	Rhodocyclaceae	Niveibacterium	Niveibacterium sp. HC41	0.65874	0.00277924	Unique indicator for RW
28188	Bacteroidetes	Flavobacteriia	Flavobacteriales	Flavobacteriaceae	Capnocytophaga	Capnocytophaga canimorsus	0.462402	0.00744213	Unique indicator for RW
1491	Firmicutes	Clostridia	Eubacteriales	Clostridiaceae	Clostridium	Clostridium botulinum	0.788214	0.00277924	Unique indicator for RW
107709	Verrucomicrobiota	Opitutae	Opitutales	Opitutaceae	Opitutus	Opitutus terrae	0.403606	0.0415628	Unique indicator for RW
76116	Proteobacteria	Betaproteobacteria	Rhodocyclales	Rhodocyclaceae	Aromatoleum	Aromatoleum petrolei	0.541693	0.00277924	Unique indicator for RW
446	Proteobacteria	Gammaproteobacteria	Legionellales	Legionellaceae	Legionella	Legionella pneumophila	0.705943	0.00277924	Unique indicator for RW
393662	Proteobacteria	Gammaproteobacteria	Cellvibrionales	Halieaceae	Congregibacter	Congregibacter litoralis	0.484614	0.00277924	Unique indicator for RW
2572594	Bacteroidetes	Flavobacteriia	Flavobacteriales	Flavobacteriaceae	Myroides	Myroides fluvii	0.435952	0.0137698	Unique indicator for RW
244366	Proteobacteria	Gammaproteobacteria	Enterobacterales	Enterobacteriaceae	Klebsiella	Klebsiella variicola	0.337303	0.00277924	Unique indicator for RW
1307	Firmicutes	Bacilli	Lactobacillales	Streptococcaceae	Streptococcus	Streptococcus suis	0.423915	0.00518498	Unique indicator for RW
2587858	Proteobacteria	Alphaproteobacteria	Rhodobacterales	Roseobacteraceae	Roseivivax	Roseivivax sp. THAF40	0.338034	0.0328258	Unique indicator for RW
1537400	Proteobacteria	Betaproteobacteria	Neisseriales	Chromobacteriaceae	Aquitalea	Aquitalea aquatilis	0.655457	0.00277924	Unique indicator for RW
2736252	Bacteroidetes	Flavobacteriia	Flavobacteriales	Flavobacteriaceae	Aquimarina	Aquimarina sp. TRL1	0.417476	0.0095962	Unique indicator for RW
313603	Bacteroidetes	Flavobacteriia	Flavobacteriales	Flavobacteriaceae	Maribacter	Maribacter sp. HTCC2170	0.375395	0.0116875	Unique indicator for RW
2742662	Proteobacteria	Gammaproteobacteria	Enterobacterales	Enterobacteriaceae	Citrobacter	Citrobacter sp. RHBSTW-00696	0.462365	0.0116875	Unique indicator for RW
672	Proteobacteria	Gammaproteobacteria	Vibrionales	Vibrionaceae	Vibrio	Vibrio vulnificus	0.670124	0.00277924	Unique indicator for RW
2719912	Bacteroidetes	Flavobacteriia	Flavobacteriales	Flavobacteriaceae	Leeuwenhoekiella	Leeuwenhoekiella sp. ZYFB001	0.415796	0.0095962	Unique indicator for RW
1884914	Actinobacteria	Actinomycetes	Candidatus Nanopelagicales	Candidatus Nanopelagicaceae	Candidatus Planktophila	Candidatus Planktophila dulcis	0.338248	0.00277924	Unique indicator for RW
2496865	Bacteroidetes	Flavobacteriia	Flavobacteriales	Flavobacteriaceae	Maribacter	Maribacter sp. MJ134	0.368737	0.0116875	Unique indicator for RW
2755405	Bacteroidetes	Bacteroidia	Bacteroidales	Bacteroidaceae	Bacteroides	Bacteroides sp. CACC 737	0.483298	0.00277924	Unique indicator for RW
1977864	Proteobacteria	Alphaproteobacteria	Pelagibacterales	Pelagibacteraceae	Candidatus Pelagibacter	Candidatus Pelagibacter sp. RS39	0.39406	0.00277924	Unique indicator for RW
29347	Firmicutes	Clostridia	Eubacteriales	Lachnospiraceae	Lachnoclostridium	[Clostridium] scindens	0.475523	0.00277924	Unique indicator for RW
960	Bdellovibrionota	Bacteriovoracia	Bacteriovoracales	Bacteriovoracaceae	Bacteriovorax	Bacteriovorax stolpii	0.538226	0.00277924	Unique indicator for RW
197614	Firmicutes	Bacilli	Lactobacillales	Streptococcaceae	Streptococcus	Streptococcus pasteurianus	0.364602	0.00277924	Unique indicator for RW
1547	Firmicutes	Erysipelotrichia	Erysipelotrichales	Coprobacillaceae	Thomasclavelia	Erysipelatoclostridium ramosum	0.374454	0.00277924	Unique indicator for RW
196024	Proteobacteria	Gammaproteobacteria	Aeromonadales	Aeromonadaceae	Aeromonas	Aeromonas dhakensis	0.36206	0.0433197	Unique indicator for RW
2018305	Proteobacteria	Gammaproteobacteria	Alteromonadales	Shewanellaceae	Shewanella	Shewanella bicestrii	0.438897	0.00277924	Unique indicator for RW
633417	Proteobacteria	Gammaproteobacteria	Aeromonadales	Aeromonadaceae	Aeromonas	Aeromonas taiwanensis	0.38379	0.0310069	Unique indicator for RW
76115	Proteobacteria	Betaproteobacteria	Rhodocyclales	Rhodocyclaceae	Aromatoleum	Aromatoleum bremense	0.475613	0.00277924	Unique indicator for RW
411153	Bacteroidetes	Flavobacteriia	Flavobacteriales	Flavobacteriaceae	Christiangramia	Gramella forsetii	0.438081	0.00518498	Unique indicator for RW
1590041	Proteobacteria	Betaproteobacteria	Neisseriales	Chromobacteriaceae	Aquitalea	Aquitalea sp. USM4	0.637076	0.00277924	Unique indicator for RW
1743168	Proteobacteria	Betaproteobacteria	Burkholderiales	Burkholderiaceae	Polynucleobacter	Polynucleobacter wuianus	0.478525	0.00277924	Unique indicator for RW
2763022	Bacteroidetes	Bacteroidia	Bacteroidales	Bacteroidaceae	Bacteroides	Bacteroides sp. M10	0.489397	0.00277924	Unique indicator for RW
1352	Firmicutes	Bacilli	Lactobacillales	Enterococcaceae	Enterococcus	Enterococcus faecium	0.684781	0.00277924	Unique indicator for RW
92947	Proteobacteria	Alphaproteobacteria	Rhodobacterales	Roseobacteraceae	Ketogulonicigenium	Ketogulonicigenium robustum	0.387165	0.0235473	Unique indicator for RW
328515	Bacteroidetes	Flavobacteriia	Flavobacteriales	Flavobacteriaceae	Nonlabens	Nonlabens dokdonensis	0.36832	0.036394	Unique indicator for RW
1873716	Proteobacteria	Alphaproteobacteria	Hyphomonadales	Hyphomonadaceae	Hyphomonas	Hyphomonas sp. CACIAM 19H1	0.474037	0.0137698	Unique indicator for RW
551760	Proteobacteria	Betaproteobacteria	Rhodocyclales	Rhodocyclaceae	Aromatoleum	Aromatoleum aromaticum	0.516396	0.00277924	Unique indicator for RW
1031538	Proteobacteria	Gammaproteobacteria	Oceanospirillales	Oceanospirillaceae	Neptunomonas	Neptunomonas concharum	0.363398	0.00277924	Unique indicator for RW
2184083	Proteobacteria	Betaproteobacteria	Rhodocyclales	Zoogloeaceae	Pseudothauera	Thauera hydrothermalis	0.683528	0.00277924	Unique indicator for RW
2777186	Bacteroidetes	Flavobacteriia	Flavobacteriales	Flavobacteriaceae	Psychroflexus	Psychroflexus sp. ALD_RP9	0.444199	0.0095962	Unique indicator for RW
184917	Thermodesulfobacteriota	Desulfovibrionia	Desulfovibrionales	Desulfovibrionaceae	Solidesulfovibrio	Desulfovibrio magneticus	0.460468	0.00277924	Unique indicator for RW
28118	Bacteroidetes	Bacteroidia	Bacteroidales	Odoribacteraceae	Odoribacter	Odoribacter splanchnicus	0.492058	0.00277924	Unique indicator for RW
311182	Proteobacteria	Betaproteobacteria	Nitrosomonadales	Sterolibacteriaceae	Denitratisoma	Denitratisoma oestradiolicum	0.714756	0.00277924	Unique indicator for RW
1502	Firmicutes	Clostridia	Eubacteriales	Clostridiaceae	Clostridium	Clostridium perfringens	0.705452	0.00277924	Unique indicator for RW
2587845	Proteobacteria	Gammaproteobacteria	Pseudomonadales	Pseudomonadaceae	Stutzerimonas	Pseudomonas sp. THAF7b	0.381538	0.0137698	Unique indicator for RW
1842540	Proteobacteria	Betaproteobacteria	Nitrosomonadales	Sterolibacteriaceae	Methyloversatilis	Methyloversatilis sp. RAC08	0.581545	0.00277924	Unique indicator for RW
232537	Actinobacteria	Actinomycetes	Micrococcales	Microbacteriaceae	Luna cluster	Rhodoluna limnophila	0.535511	0.00277924	Unique indicator for RW
1168034	Bacteroidetes	Bacteroidia	Marinilabiliales	Prolixibacteraceae	Draconibacterium	Draconibacterium orientale	0.578436	0.00277924	Unique indicator for RW
29495	Proteobacteria	Gammaproteobacteria	Vibrionales	Vibrionaceae	Vibrio	Vibrio navarrensis	0.521449	0.00277924	Unique indicator for RW
2067960	Proteobacteria	Betaproteobacteria	Rhodocyclales	Zoogloeaceae	Pseudazoarcus	Azoarcus pumilus	0.454488	0.0095962	Unique indicator for RW
157592	Proteobacteria	Betaproteobacteria	Nitrosomonadales	Sterolibacteriaceae	Sterolibacterium	Sterolibacterium denitrificans	0.627618	0.00277924	Unique indicator for RW
296842	Thermodesulfobacteriota	Desulfovibrionia	Desulfovibrionales	Desulfovibrionaceae	Solidesulfovibrio	Desulfovibrio carbinolicus	0.46839	0.00277924	Unique indicator for RW
258	Bacteroidetes	Sphingobacteriia	Sphingobacteriales	Sphingobacteriaceae	Sphingobacterium	Sphingobacterium spiritivorum	0.560135	0.00277924	Unique indicator for RW
519081	Proteobacteria	Betaproteobacteria	Neisseriales	Chromobacteriaceae	Aquitalea	Aquitalea denitrificans	0.678195	0.00277924	Unique indicator for RW
1550024	Firmicutes	Clostridia	Eubacteriales	Oscillospiraceae	Ruthenibacterium	Ruthenibacterium lactatiformans	0.513223	0.00277924	Unique indicator for RW
930	Proteobacteria	Acidithiobacillia	Acidithiobacillales	Acidithiobacillaceae	Acidithiobacillus	Acidithiobacillus thiooxidans	0.544803	0.00277924	Unique indicator for RW
454662	Proteobacteria	Gammaproteobacteria	Cellvibrionales	Cellvibrionaceae	Cellvibrio	Cellvibrio sp. KY-YJ-3	0.459409	0.00518498	Unique indicator for RW
548	Proteobacteria	Gammaproteobacteria	Enterobacterales	Enterobacteriaceae	Klebsiella	Klebsiella aerogenes	0.378556	0.00277924	Unique indicator for RW
84030	Firmicutes	Clostridia	Eubacteriales	Lachnospiraceae	Lacrimispora	Lacrimispora saccharolytica	0.529479	0.00277924	Unique indicator for RW
111501	Bacteroidetes	Flavobacteriia	Flavobacteriales	Flavobacteriaceae	Muricauda	Muricauda ruestringensis	0.405806	0.0095962	Unique indicator for RW
63186	Bacteroidetes	Flavobacteriia	Flavobacteriales	Flavobacteriaceae	Zobellia	Zobellia galactanivorans	0.365165	0.0116875	Unique indicator for RW
754429	Bacteroidetes	Flavobacteriia	Flavobacteriales	Flavobacteriaceae	Gilvibacter	Gilvibacter sp. SZ-19	0.408248	0.00744213	Unique indicator for RW
320912	Bacteroidetes	Flavobacteriia	Flavobacteriales	Flavobacteriaceae	Maribacter	Maribacter dokdonensis	0.366983	0.0398481	Unique indicator for RW
1442556	Cyanobacteria	Cyanophyceae	Synechococcales	Synechococcaceae	Synechococcus	Synechococcus sp. PROS-7-1	0.283873	0.0273292	Unique indicator for RW
1383885	Bacteroidetes	Flavobacteriia	Flavobacteriales	Flavobacteriaceae	Muricauda	Flagellimonas maritima	0.394157	0.00744213	Unique indicator for RW
28454	Bacteroidetes	Sphingobacteriia	Sphingobacteriales	Sphingobacteriaceae	Sphingobacterium	Sphingobacterium multivorum	0.519692	0.00518498	Unique indicator for RW
1486245	Bacteroidetes	Flavobacteriia	Flavobacteriales	Flavobacteriaceae	Christiangramia	Gramella flava	0.425143	0.00744213	Unique indicator for RW
1945512	Proteobacteria	Gammaproteobacteria	Cellvibrionales	Cellvibrionaceae	Cellvibrio	Cellvibrio sp. PSBB023	0.464011	0.00277924	Unique indicator for RW
313985	Thermodesulfobacteriota	Desulfuromonadia	Geobacterales	Geobacteraceae	Trichlorobacter	Geobacter lovleyi	0.616243	0.00277924	Unique indicator for RW
2774055	Proteobacteria	Gammaproteobacteria	Enterobacterales	Enterobacteriaceae	Kluyvera	Kluyvera genomosp. 3	0.266776	0.0273292	Unique indicator for RW
1686	Actinobacteria	Actinomycetes	Bifidobacteriales	Bifidobacteriaceae	Bifidobacterium	Bifidobacterium catenulatum	0.549564	0.00277924	Unique indicator for RW
1644130	Bacteroidetes	Flavobacteriia	Flavobacteriales	Flavobacteriaceae	Maribacter	Maribacter sp. 1_2014MBL_MicDiv	0.355299	0.036394	Unique indicator for RW
1914471	Proteobacteria	Betaproteobacteria	Nitrosomonadales	Thiobacillaceae	Sulfuritortus	Sulfuritortus calidifontis	0.562343	0.00277924	Unique indicator for RW
33968	Firmicutes	Bacilli	Lactobacillales	Lactobacillaceae	Leuconostoc	Leuconostoc pseudomesenteroides	0.445139	0.00277924	Unique indicator for RW
1623	Firmicutes	Bacilli	Lactobacillales	Lactobacillaceae	Ligilactobacillus	Ligilactobacillus ruminis	0.330631	0.00277924	Unique indicator for RW
204042	Proteobacteria	Gammaproteobacteria	Enterobacterales	Pectobacteriaceae	Dickeya	Dickeya zeae	0.601454	0.00277924	Unique indicator for RW
2761580	Bacteroidetes	Flavobacteriia	Flavobacteriales	Schleiferiaceae	Croceimicrobium	Croceimicrobium hydrocarbonivorans	0.425387	0.00277924	Unique indicator for RW
1248727	Proteobacteria	Gammaproteobacteria	unclassified Gammaproteobacteria	-	-	endosymbiont of unidentified scaly snail isolate Monju	0.269643	0.0095962	Unique indicator for RW
1912897	Firmicutes	Clostridia	Eubacteriales	Lachnospiraceae	Blautia	Blautia argi	0.493288	0.00277924	Unique indicator for RW
748280	Proteobacteria	Betaproteobacteria	Neisseriales	Chromobacteriaceae	Pseudogulbenkiania	Pseudogulbenkiania sp. NH8B	0.564831	0.00277924	Unique indicator for RW
29570	Proteobacteria	Gammaproteobacteria	Oceanospirillales	Halomonadaceae	Halomonas	Halomonas meridiana	0.646086	0.00277924	Unique indicator for RW
57480	Proteobacteria	Betaproteobacteria	Neisseriales	Chromobacteriaceae	Microvirgula	Microvirgula aerodenitrificans	0.695946	0.00277924	Unique indicator for RW
930806	Proteobacteria	Gammaproteobacteria	Cellvibrionales	Halieaceae	Halioglobus	Halioglobus pacificus	0.404964	0.00518498	Unique indicator for RW
2715678	Proteobacteria	Betaproteobacteria	Nitrosomonadales	Sulfuricellaceae	Sulfurimicrobium	Sulfurimicrobium lacus	0.662202	0.00277924	Unique indicator for RW
983548	Bacteroidetes	Flavobacteriia	Flavobacteriales	Flavobacteriaceae	Dokdonia	Dokdonia sp. 4H-3-7-5	0.379366	0.0137698	Unique indicator for RW
2291	Thermodesulfobacteriota	Desulfobacteria	Desulfobacterales	Desulfobacteraceae	Desulfobacter	Desulfobacter hydrogenophilus	0.33325	0.0380871	Unique indicator for RW
797277	Proteobacteria	Gammaproteobacteria	Pseudomonadales	Pseudomonadaceae	Halopseudomonas	Pseudomonas litoralis	0.317508	0.0291696	Unique indicator for RW
742013	Proteobacteria	Betaproteobacteria	Burkholderiales	Comamonadaceae	Delftia	Delftia sp. Cs1-4	0.487377	0.00518498	Unique indicator for RW
1520	Firmicutes	Clostridia	Eubacteriales	Clostridiaceae	Clostridium	Clostridium beijerinckii	0.801667	0.00277924	Unique indicator for RW
2093857	Firmicutes	Clostridia	Eubacteriales	Oscillospiraceae	Dysosmobacter	Dysosmobacter welbionis	0.42437	0.00277924	Unique indicator for RW
57029	Bacteroidetes	Flavobacteriia	Flavobacteriales	Flavobacteriaceae	Psychroflexus	Psychroflexus torquis	0.458757	0.00518498	Unique indicator for RW
2593672	Campylobacterota	Epsilonproteobacteria	Campylobacterales	Arcobacteraceae	Arcobacter	Arcobacter sp. FWKO B	0.579423	0.00277924	Unique indicator for RW
1628248	Bacteroidetes	Flavobacteriia	Flavobacteriales	Weeksellaceae	Empedobacter	Empedobacter stercoris	0.493567	0.0095962	Unique indicator for RW
198252	Proteobacteria	Alphaproteobacteria	Pelagibacterales	Pelagibacteraceae	Candidatus Pelagibacter	Candidatus Pelagibacter ubique	0.396977	0.00277924	Unique indicator for RW
767892	Proteobacteria	Alphaproteobacteria	Alphaproteobacteria incertae sedis	SAR116 cluster	Candidatus Puniceispirillum	Candidatus Puniceispirillum marinum	0.360619	0.00518498	Unique indicator for RW
143223	Bacteroidetes	Flavobacteriia	Flavobacteriales	Flavobacteriaceae	Salegentibacter	Salegentibacter salegens	0.408412	0.0196836	Unique indicator for RW
292800	Firmicutes	Clostridia	Eubacteriales	Oscillospiraceae	Flavonifractor	Flavonifractor plautii	0.517025	0.00277924	Unique indicator for RW
1913577	Bacteroidetes	Flavobacteriia	Flavobacteriales	Flavobacteriaceae	Christiangramia	Gramella salexigens	0.394292	0.00744213	Unique indicator for RW
366522	Campylobacterota	Epsilonproteobacteria	Campylobacterales	Sulfurospirillaceae	Sulfurospirillum	Sulfurospirillum cavolei	0.58651	0.00277924	Unique indicator for RW
2605747	Bacteroidetes	Sphingobacteriia	Sphingobacteriales	Sphingobacteriaceae	Pedobacter	Pedobacter sp. CJ43	0.568371	0.00277924	Unique indicator for RW
899	Thermodesulfobacteriota	Desulfovibrionia	Desulfovibrionales	Desulfomicrobiaceae	Desulfomicrobium	Desulfomicrobium baculatum	0.594606	0.00277924	Unique indicator for RW
2585118	Bacteroidetes	Bacteroidia	Bacteroidales	Rikenellaceae	Alistipes	Alistipes communis	0.478288	0.00277924	Unique indicator for RW
2728835	Verrucomicrobiota	Verrucomicrobiae	Verrucomicrobiales	Verrucomicrobiaceae	Luteolibacter	Luteolibacter luteus	0.51064	0.00744213	Unique indicator for RW
151276	Bacteroidetes	Bacteroidia	Bacteroidales	Bacteroidaceae	Bacteroides	Bacteroides coprosuis	0.499284	0.00277924	Unique indicator for RW
33964	Firmicutes	Bacilli	Lactobacillales	Lactobacillaceae	Leuconostoc	Leuconostoc citreum	0.510247	0.00277924	Unique indicator for RW
553	Proteobacteria	Gammaproteobacteria	Enterobacterales	Erwiniaceae	Pantoea	Pantoea ananatis	0.40757	0.00277924	Unique indicator for RW
279359	Bacteroidetes	Flavobacteriia	Flavobacteriales	Flavobacteriaceae	Christiangramia	Gramella echinicola	0.455051	0.00518498	Unique indicator for RW
2708301	Proteobacteria	Gammaproteobacteria	Cellvibrionales	Halieaceae	Kineobactrum	Kineobactrum salinum	0.433017	0.00277924	Unique indicator for RW
641491	Thermodesulfobacteriota	Desulfovibrionia	Desulfovibrionales	Desulfovibrionaceae	Pseudodesulfovibrio	Pseudodesulfovibrio mercurii	0.325639	0.00277924	Unique indicator for RW
2563896	Proteobacteria	Alphaproteobacteria	Pelagibacterales	Pelagibacteraceae	Candidatus Pelagibacter	Candidatus Pelagibacter giovannonii	0.397076	0.00277924	Unique indicator for RW
1681	Actinobacteria	Actinomycetes	Bifidobacteriales	Bifidobacteriaceae	Bifidobacterium	Bifidobacterium bifidum	0.629941	0.00277924	Unique indicator for RW
1716143	Thermodesulfobacteriota	Desulfovibrionia	Desulfovibrionales	Desulfovibrionaceae	Pseudodesulfovibrio	Pseudodesulfovibrio indicus	0.372216	0.00744213	Unique indicator for RW
729	Proteobacteria	Gammaproteobacteria	Pasteurellales	Pasteurellaceae	Haemophilus	Haemophilus parainfluenzae	0.63674	0.00277924	Unique indicator for RW
182210	Thermodesulfobacteriota	Desulfovibrionia	Desulfovibrionales	Desulfovibrionaceae	Pseudodesulfovibrio	Pseudodesulfovibrio aespoeensis	0.397945	0.00277924	Unique indicator for RW
2025876	Bacteroidetes	Bacteroidia	Bacteroidales	Tannerellaceae	Parabacteroides	Parabacteroides sp. CT06	0.539983	0.00277924	Unique indicator for RW
247	Bacteroidetes	Flavobacteriia	Flavobacteriales	Weeksellaceae	Empedobacter	Empedobacter brevis	0.502279	0.00744213	Unique indicator for RW
570156	Proteobacteria	Gammaproteobacteria	Alteromonadales	Pseudoalteromonadaceae	Pseudoalteromonas	Pseudoalteromonas lipolytica	0.433184	0.00277924	Unique indicator for RW
73141	Proteobacteria	Gammaproteobacteria	Chromatiales	Chromatiaceae	Thiocystis	Thiocystis violascens	0.404023	0.00277924	Unique indicator for RW
1436290	Proteobacteria	Betaproteobacteria	Burkholderiales	Comamonadaceae	Candidatus Symbiobacter	Candidatus Symbiobacter mobilis	0.704153	0.00277924	Unique indicator for RW
214856	Bacteroidetes	Bacteroidia	Bacteroidales	Rikenellaceae	Alistipes	Alistipes finegoldii	0.517946	0.00277924	Unique indicator for RW
2507538	Bacteroidetes	Flavobacteriia	Flavobacteriales	Flavobacteriaceae	Muriicola	Muriicola sp. MMS17-SY002	0.38533	0.00518498	Unique indicator for RW
1522	Firmicutes	Erysipelotrichia	Erysipelotrichales	Coprobacillaceae	Thomasclavelia	[Clostridium] innocuum	0.496406	0.00277924	Unique indicator for RW
1250205	Bacteroidetes	Flavobacteriia	Flavobacteriales	Flavobacteriaceae	Christiangramia	Gramella sp. MAR_2010_147	0.434808	0.00744213	Unique indicator for RW
554	Proteobacteria	Gammaproteobacteria	Enterobacterales	Pectobacteriaceae	Pectobacterium	Pectobacterium carotovorum	0.623846	0.00277924	Unique indicator for RW
2675726	Proteobacteria	Gammaproteobacteria	Enterobacterales	Enterobacteriaceae	Klebsiella	Klebsiella sp. WP8-S18-ESBL-06	0.470273	0.00277924	Unique indicator for RW
332411	Proteobacteria	Betaproteobacteria	Neisseriales	Chromobacteriaceae	Aquitalea	Aquitalea magnusonii	0.744609	0.00277924	Unique indicator for RW
454155	Bacteroidetes	Bacteroidia	Bacteroidales	Prevotellaceae	Paraprevotella	Paraprevotella xylaniphila	0.491472	0.00277924	Unique indicator for RW
1434072	Proteobacteria	Gammaproteobacteria	Pseudomonadales	Pseudomonadaceae	Halopseudomonas	Pseudomonas salegens	0.334285	0.0196836	Unique indicator for RW
1778675	Proteobacteria	Betaproteobacteria	Neisseriales	Chromobacteriaceae	Chromobacterium	Chromobacterium rhizoryzae	0.62429	0.00277924	Unique indicator for RW
180957	Proteobacteria	Gammaproteobacteria	Enterobacterales	Pectobacteriaceae	Pectobacterium	Pectobacterium brasiliense	0.571505	0.00277924	Unique indicator for RW
2666132	Thermodesulfobacteriota	Desulfovibrionia	Desulfovibrionales	Desulfovibrionaceae	Desulfovibrio	Desulfovibrio sp. 86	0.542981	0.00277924	Unique indicator for RW
2528021	Planctomycetota	Planctomycetia	Pirellulales	Pirellulaceae	Anatilimnocola	Anatilimnocola aggregata	0.384856	0.0398481	Unique indicator for RW
1854492	Campylobacterota	Epsilonproteobacteria	Campylobacterales	Sulfurospirillaceae	Sulfurospirillum	Sulfurospirillum sp. ACSDCE	0.53729	0.00277924	Unique indicator for RW
1049	Proteobacteria	Gammaproteobacteria	Chromatiales	Chromatiaceae	Allochromatium	Allochromatium vinosum	0.397659	0.00277924	Unique indicator for RW
487184	Proteobacteria	Gammaproteobacteria	Pseudomonadales	Pseudomonadaceae	Halopseudomonas	Pseudomonas xinjiangensis	0.287962	0.036394	Unique indicator for RW
881	Thermodesulfobacteriota	Desulfovibrionia	Desulfovibrionales	Desulfovibrionaceae	Desulfovibrio	Desulfovibrio vulgaris	0.475488	0.00744213	Unique indicator for RW
1565605	Proteobacteria	Betaproteobacteria	Rhodocyclales	Rhodocyclaceae	Rugosibacter	Rugosibacter aromaticivorans	0.656485	0.00277924	Unique indicator for RW
536	Proteobacteria	Betaproteobacteria	Neisseriales	Chromobacteriaceae	Chromobacterium	Chromobacterium violaceum	0.452766	0.0158048	Unique indicator for RW
2714933	Actinobacteria	Actinomycetes	Micrococcales	Microbacteriaceae	Leucobacter	Leucobacter coleopterorum	0.446747	0.00277924	Unique indicator for RW
2823317	Firmicutes	Negativicutes	Acidaminococcales	Acidaminococcaceae	Phascolarctobacterium	Phascolarctobacterium sp. Marseille-Q4147	0.432386	0.00277924	Unique indicator for RW
2711231	Verrucomicrobiota	Verrucomicrobiae	Verrucomicrobiales	Verrucomicrobiaceae	Roseimicrobium	Roseimicrobium sp. ORNL1	0.396709	0.0235473	Unique indicator for RW
585	Proteobacteria	Gammaproteobacteria	Enterobacterales	Morganellaceae	Proteus	Proteus vulgaris	0.692682	0.00277924	Unique indicator for RW
1108595	Proteobacteria	Betaproteobacteria	Neisseriales	Chromobacteriaceae	Chromobacterium	Chromobacterium vaccinii	0.423753	0.0235473	Unique indicator for RW
48076	Proteobacteria	Gammaproteobacteria	Oceanospirillales	Oceanospirillaceae	Marinobacterium	Marinobacterium georgiense	0.588236	0.00277924	Unique indicator for RW
2764325	Firmicutes	Clostridia	Eubacteriales	Eubacteriaceae	Eubacterium	Eubacterium sp. NSJ-61	0.464726	0.00277924	Unique indicator for RW
2173	Euryarchaeota	Methanobacteria	Methanobacteriales	Methanobacteriaceae	Methanobrevibacter	Methanobrevibacter smithii	0.570846	0.00277924	Unique indicator for RW
2587854	Proteobacteria	Alphaproteobacteria	Hyphomicrobiales	Stappiaceae	Labrenzia	Labrenzia sp. THAF35	0.424945	0.0095962	Unique indicator for RW
2058134	Bacteroidetes	Flavobacteriia	Flavobacteriales	Flavobacteriaceae	Nonlabens	Nonlabens sp. MB-3u-79	0.436311	0.0116875	Unique indicator for RW
331648	Bacteroidetes	Flavobacteriia	Flavobacteriales	Flavobacteriaceae	Nonlabens	Nonlabens spongiae	0.483097	0.00744213	Unique indicator for RW
2608253	Bacteroidetes	Flavobacteriia	Flavobacteriales	Flavobacteriaceae	Nonlabens	Nonlabens sp. Ci31	0.436225	0.0095962	Unique indicator for RW
1972068	Proteobacteria	Gammaproteobacteria	Chromatiales	Thioalkalispiraceae	Sulfurivermis	Sulfurivermis fontis	0.397972	0.00277924	Unique indicator for RW
28251	Bacteroidetes	Flavobacteriia	Flavobacteriales	Weeksellaceae	Ornithobacterium	Ornithobacterium rhinotracheale	0.539672	0.00277924	Unique indicator for RW
39483	Firmicutes	Erysipelotrichia	Erysipelotrichales	Erysipelotrichaceae	Faecalitalea	Faecalitalea cylindroides	0.461909	0.00277924	Unique indicator for RW
1848904	Bacteroidetes	Flavobacteriia	Flavobacteriales	Flavobacteriaceae	Capnocytophaga	Capnocytophaga stomatis	0.486507	0.00518498	Unique indicator for RW
681157	Proteobacteria	Alphaproteobacteria	Rhodobacterales	Roseobacteraceae	Phaeobacter	Phaeobacter sp. LSS9	0.384073	0.00518498	Unique indicator for RW
2562285	Bacteroidetes	Flavobacteriia	Flavobacteriales	Flavobacteriaceae	Constantimarinum	Altibacter sp. ALE3EI	0.42696	0.00744213	Unique indicator for RW
516051	Bacteroidetes	Flavobacteriia	Flavobacteriales	Flavobacteriaceae	Muricauda	Muricauda lutaonensis	0.399997	0.0095962	Unique indicator for RW
1747	Actinobacteria	Actinomycetes	Propionibacteriales	Propionibacteriaceae	Cutibacterium	Cutibacterium acnes	0.357478	0.0216683	Unique indicator for RW
315405	Firmicutes	Bacilli	Lactobacillales	Streptococcaceae	Streptococcus	Streptococcus gallolyticus	0.630704	0.00277924	Unique indicator for RW
544645	Bacteroidetes	Bacteroidia	Bacteroidales	Odoribacteraceae	Butyricimonas	Butyricimonas virosa	0.568457	0.00277924	Unique indicator for RW
2715212	Bacteroidetes	Bacteroidia	Bacteroidales	Bacteroidaceae	Bacteroides	Bacteroides sp. CBA7301	0.567241	0.00277924	Unique indicator for RW
930802	Bacteroidetes	Flavobacteriia	Flavobacteriales	Flavobacteriaceae	Nonlabens	Nonlabens marinus	0.429966	0.00744213	Unique indicator for RW
894	Thermodesulfobacteriota	Desulfobulbia	Desulfobulbales	Desulfobulbaceae	Desulfobulbus	Desulfobulbus propionicus	0.59157	0.00277924	Unique indicator for RW
582	Proteobacteria	Gammaproteobacteria	Enterobacterales	Morganellaceae	Morganella	Morganella morganii	0.757969	0.00277924	Unique indicator for RW
491950	Proteobacteria	Gammaproteobacteria	Oceanospirillales	Oceanospirillaceae	Marinomonas	Marinomonas foliarum	0.43853	0.00277924	Unique indicator for RW
359408	Proteobacteria	Betaproteobacteria	Nitrosomonadales	Methylophilaceae	Methylotenera	Methylotenera mobilis	0.5472	0.00277924	Unique indicator for RW
426114	Proteobacteria	Betaproteobacteria	Burkholderiales	Burkholderiales genera incertae sedis	Thiomonas	Thiomonas arsenitoxydans	0.554488	0.00277924	Unique indicator for RW
36861	Proteobacteria	Betaproteobacteria	Nitrosomonadales	Thiobacillaceae	Thiobacillus	Thiobacillus denitrificans	0.413787	0.0310069	Unique indicator for RW
703	Proteobacteria	Gammaproteobacteria	Enterobacterales	Enterobacteriaceae	Plesiomonas	Plesiomonas shigelloides	0.508512	0.00518498	Unique indicator for RW
300231	Proteobacteria	Gammaproteobacteria	Alteromonadales	Alteromonadaceae	Glaciecola	Glaciecola nitratireducens	0.420396	0.00277924	Unique indicator for RW
1266052	Proteobacteria	Gammaproteobacteria	Alteromonadales	Pseudoalteromonadaceae	Psychrosphaera	Psychrosphaera aestuarii	0.393505	0.0095962	Unique indicator for RW
298657	Proteobacteria	Gammaproteobacteria	Alteromonadales	Pseudoalteromonadaceae	Pseudoalteromonas	Pseudoalteromonas spongiae	0.409407	0.0255131	Unique indicator for RW
487	Proteobacteria	Betaproteobacteria	Neisseriales	Neisseriaceae	Neisseria	Neisseria meningitidis	0.731495	0.00277924	Unique indicator for RW
621376	Proteobacteria	Gammaproteobacteria	Alteromonadales	Pseudoalteromonadaceae	Pseudoalteromonas	Pseudoalteromonas donghaensis	0.417543	0.00277924	Unique indicator for RW
1620215	Proteobacteria	Gammaproteobacteria	Acidiferrobacterales	Acidiferrobacteraceae	Sulfuricaulis	Sulfuricaulis limicola	0.439179	0.0137698	Unique indicator for RW
632	Proteobacteria	Gammaproteobacteria	Enterobacterales	Yersiniaceae	Yersinia	Yersinia pestis	0.605246	0.00277924	Unique indicator for RW
187327	Firmicutes	Negativicutes	Acidaminococcales	Acidaminococcaceae	Acidaminococcus	Acidaminococcus intestini	0.566501	0.00277924	Unique indicator for RW
35554	Thermodesulfobacteriota	Desulfuromonadia	Geobacterales	Geobacteraceae	Geobacter	Geobacter sulfurreducens	0.497212	0.00744213	Unique indicator for RW
207949	Proteobacteria	Gammaproteobacteria	Oceanospirillales	Oceanospirillaceae	Bermanella	Bermanella marisrubri	0.350754	0.00277924	Unique indicator for RW
349221	Bdellovibrionota	Bdellovibrionia	Bdellovibrionales	Pseudobdellovibrionaceae	Micavibrio	Micavibrio aeruginosavorus	0.662361	0.00277924	Unique indicator for RW
2594795	Proteobacteria	Betaproteobacteria	Burkholderiales	Burkholderiaceae	Chitinimonas	Chitinimonas arctica	0.473997	0.0137698	Unique indicator for RW
42253	Nitrospirota	Nitrospiria	Nitrospirales	Nitrospiraceae	Nitrospira	Nitrospira moscoviensis	0.37092	0.0467526	Unique indicator for RW
60480	Proteobacteria	Gammaproteobacteria	Alteromonadales	Shewanellaceae	Shewanella	Shewanella sp. MR-4	0.420621	0.0196836	Unique indicator for RW
290053	Bacteroidetes	Bacteroidia	Bacteroidales	Bacteroidaceae	Bacteroides	Bacteroides helcogenes	0.552864	0.00277924	Unique indicator for RW
1476901	Bacteroidetes	Flavobacteriia	Flavobacteriales	Flavobacteriaceae	Nonlabens	Nonlabens sp. MIC269	0.431732	0.00518498	Unique indicator for RW
1006	Bacteroidetes	Cytophagia	Cytophagales	Marivirgaceae	Marivirga	Marivirga tractuosa	0.651127	0.00277924	Unique indicator for RW
1736	Firmicutes	Clostridia	Eubacteriales	Eubacteriaceae	Eubacterium	Eubacterium limosum	0.466797	0.00277924	Unique indicator for RW
1855377	Actinobacteria	Actinomycetes	Micrococcales	Microbacteriaceae	Luna cluster	Candidatus Aquiluna sp. UB-MaderosW2red	0.358082	0.00277924	Unique indicator for RW
2173169	Bacteroidetes	Flavobacteriia	Flavobacteriales	Flavobacteriaceae	Dokdonia	Dokdonia sp. Dokd-P16	0.415949	0.00744213	Unique indicator for RW
1219	Cyanobacteria	Cyanophyceae	Synechococcales	Prochlorococcaceae	Prochlorococcus	Prochlorococcus marinus	0.564632	0.00277924	Unique indicator for RW
930805	Proteobacteria	Gammaproteobacteria	Cellvibrionales	Halieaceae	Halioglobus	Halioglobus japonicus	0.523824	0.00277924	Unique indicator for RW
1944648	Proteobacteria	Betaproteobacteria	Burkholderiales	Burkholderiaceae	Ralstonia	blood disease bacterium A2-HR MARDI	0.506043	0.00277924	Unique indicator for RW
2126553	Bacteroidetes	Flavobacteriia	Flavobacteriales	Flavobacteriaceae	Christiangramia	Gramella fulva	0.493072	0.00744213	Unique indicator for RW
76860	Firmicutes	Bacilli	Lactobacillales	Streptococcaceae	Streptococcus	Streptococcus constellatus	0.457403	0.00277924	Unique indicator for RW
588	Proteobacteria	Gammaproteobacteria	Enterobacterales	Morganellaceae	Providencia	Providencia stuartii	0.608723	0.00277924	Unique indicator for RW
2585771	Bacteroidetes	Flavobacteriia	Flavobacteriales	Flavobacteriaceae	Antarcticibacterium	Antarcticibacterium arcticum	0.43867	0.00744213	Unique indicator for RW
1866939	Cyanobacteria	Cyanophyceae	Synechococcales	Synechococcaceae	Synechococcus	Synechococcus sp. A18-40	0.308327	0.0255131	Unique indicator for RW
1977865	Proteobacteria	Alphaproteobacteria	Pelagibacterales	Pelagibacteraceae	Candidatus Pelagibacter	Candidatus Pelagibacter sp. RS40	0.411489	0.00277924	Unique indicator for RW
400668	Proteobacteria	Gammaproteobacteria	Oceanospirillales	Oceanospirillaceae	Marinomonas	Marinomonas sp. MWYL1	0.395601	0.0255131	Unique indicator for RW
2016196	Proteobacteria	Alphaproteobacteria	Hyphomonadales	Hyphomonadaceae	Hyphomonas	Hyphomonas sp. KY3	0.403465	0.0158048	Unique indicator for RW
1884913	Actinobacteria	Actinomycetes	Candidatus Nanopelagicales	Candidatus Nanopelagicaceae	Candidatus Planktophila	Candidatus Planktophila lacus	0.350885	0.00277924	Unique indicator for RW
2487064	Bacteroidetes	Flavobacteriia	Flavobacteriales	Weeksellaceae	Chryseobacterium	Chryseobacterium sp. G0186	0.377544	0.0484846	Unique indicator for RW
178399	Proteobacteria	Gammaproteobacteria	Oceanospirillales	Oceanospirillaceae	Marinomonas	Marinomonas primoryensis	0.525642	0.00277924	Unique indicator for RW
197	Campylobacterota	Epsilonproteobacteria	Campylobacterales	Campylobacteraceae	Campylobacter	Campylobacter jejuni	0.737308	0.00277924	Unique indicator for RW
1796921	Verrucomicrobiota	Opitutae	Opitutales	Opitutaceae	Ereboglobus	Ereboglobus luteus	0.444993	0.0235473	Unique indicator for RW
2560029	Proteobacteria	Gammaproteobacteria	Aeromonadales	Aeromonadaceae	Aeromonas	Aeromonas sp. 2692-1	0.397317	0.00518498	Unique indicator for RW
418701	Proteobacteria	Gammaproteobacteria	Oceanospirillales	Litorivicinaceae	Litorivicinus	Litoricola lipolytica	0.522217	0.00277924	Unique indicator for RW
2736	Verrucomicrobiota	Verrucomicrobiae	Verrucomicrobiales	Verrucomicrobiaceae	Verrucomicrobium	Verrucomicrobium spinosum	0.433601	0.0116875	Unique indicator for RW
28189	Bacteroidetes	Flavobacteriia	Flavobacteriales	Flavobacteriaceae	Capnocytophaga	Capnocytophaga cynodegmi	0.446773	0.0095962	Unique indicator for RW
1796613	Bacteroidetes	Bacteroidia	Bacteroidales	Bacteroidaceae	Bacteroides	Bacteroides caecimuris	0.534291	0.00277924	Unique indicator for RW
43657	Proteobacteria	Gammaproteobacteria	Alteromonadales	Pseudoalteromonadaceae	Pseudoalteromonas	Pseudoalteromonas luteoviolacea	0.477262	0.00277924	Unique indicator for RW
2350	Bacteroidetes	Saprospiria	Saprospirales	Haliscomenobacteraceae	Haliscomenobacter	Haliscomenobacter hydrossis	0.643074	0.00277924	Unique indicator for RW
2650158	Bacteroidetes	Bacteroidia	Bacteroidales	Bacteroidaceae	Bacteroides	Bacteroides sp. HF-5141	0.50385	0.00277924	Unique indicator for RW
1920191	Proteobacteria	Betaproteobacteria	Burkholderiales	Comamonadaceae	Delftia	Delftia sp. HK171	0.495556	0.00518498	Unique indicator for RW
388408	Proteobacteria	Alphaproteobacteria	Hyphomicrobiales	Stappiaceae	Roseibium	Labrenzia alexandrii	0.403178	0.0273292	Unique indicator for RW
1239415	Bacteroidetes	Flavobacteriia	Flavobacteriales	Flavobacteriaceae	Dokdonia	Dokdonia sp. PRO95	0.415932	0.0116875	Unique indicator for RW
1685	Actinobacteria	Actinomycetes	Bifidobacteriales	Bifidobacteriaceae	Bifidobacterium	Bifidobacterium breve	0.640244	0.00277924	Unique indicator for RW
36745	Firmicutes	Clostridia	Eubacteriales	Clostridiaceae	Clostridium	Clostridium saccharoperbutylacetonicum	0.803549	0.00277924	Unique indicator for RW
1531	Firmicutes	Clostridia	Eubacteriales	Lachnospiraceae	Enterocloster	Enterocloster clostridioformis	0.4511	0.00277924	Unique indicator for RW
376805	Bacteroidetes	Bacteroidia	Bacteroidales	Bacteroidaceae	Phocaeicola	Phocaeicola salanitronis	0.618197	0.00277924	Unique indicator for RW
316068	Bacteroidetes	Cytophagia	Cytophagales	Spirosomaceae	Leadbetterella	Leadbetterella byssophila	0.592854	0.00277924	Unique indicator for RW
1336802	Bacteroidetes	Flavobacteriia	Flavobacteriales	Flavobacteriaceae	Nonlabens	Nonlabens sp. Hel1_33_55	0.444782	0.00744213	Unique indicator for RW
326320	Bacteroidetes	Flavobacteriia	Flavobacteriales	Flavobacteriaceae	Dokdonia	Dokdonia donghaensis	0.39417	0.00744213	Unique indicator for RW
2268024	Proteobacteria	Betaproteobacteria	Burkholderiales	Burkholderiaceae	Ephemeroptericola	Ephemeroptericola cinctiostellae	0.724911	0.00277924	Unique indicator for RW
66821	Campylobacterota	Epsilonproteobacteria	Campylobacterales	Sulfurospirillaceae	Sulfurospirillum	Sulfurospirillum multivorans	0.501853	0.00277924	Unique indicator for RW
2109687	Firmicutes	Clostridia	Eubacteriales	Oscillospiraceae	Oscillibacter	Oscillibacter sp. PEA192	0.463963	0.00277924	Unique indicator for RW
1019	Bacteroidetes	Flavobacteriia	Flavobacteriales	Flavobacteriaceae	Capnocytophaga	Capnocytophaga sputigena	0.475435	0.00518498	Unique indicator for RW
2071621	Proteobacteria	Gammaproteobacteria	Oceanospirillales	Oceanospirillaceae	Marinomonas	Marinomonas sp. FW-1	0.461998	0.00277924	Unique indicator for RW
2500547	Bacteroidetes	Flavobacteriia	Flavobacteriales	Weeksellaceae	Apibacter	Apibacter raozihei	0.310418	0.00518498	Unique indicator for RW
313590	Bacteroidetes	Flavobacteriia	Flavobacteriales	Flavobacteriaceae	Dokdonia	Dokdonia sp. MED134	0.383097	0.0116875	Unique indicator for RW
2752475	Proteobacteria	Gammaproteobacteria	Alteromonadales	Pseudoalteromonadaceae	Pseudoalteromonas	Pseudoalteromonas sp. JSTW	0.373819	0.0158048	Unique indicator for RW
1014	Bacteroidetes	Flavobacteriia	Flavobacteriales	Weeksellaceae	Weeksella	Weeksella virosa	0.547126	0.00518498	Unique indicator for RW
171865	Proteobacteria	Betaproteobacteria	Nitrosomonadales	Sulfuricellaceae	Sulfuriferula	Sulfuriferula plumbiphila	0.669528	0.00277924	Unique indicator for RW
2605945	Proteobacteria	Betaproteobacteria	Neisseriales	Chromobacteriaceae	Chromobacterium	Chromobacterium paludis	0.610839	0.00277924	Unique indicator for RW
2749086	Proteobacteria	Alphaproteobacteria	Maricaulales	Maricaulaceae	Hyphobacterium	Hyphobacterium sp. CCMP332	0.496791	0.00518498	Unique indicator for RW
2163016	Proteobacteria	Gammaproteobacteria	Vibrionales	Vibrionaceae	Vibrio	Vibrio sp. dhg	0.420837	0.00277924	Unique indicator for RW
1406	Firmicutes	Bacilli	Bacillales	Paenibacillaceae	Paenibacillus	Paenibacillus polymyxa	0.586369	0.00277924	Unique indicator for RW
2601894	Proteobacteria	Gammaproteobacteria	Cellvibrionales	Halieaceae	Halioglobus	Halioglobus maricola	0.54561	0.00277924	Unique indicator for RW
664683	Proteobacteria	Gammaproteobacteria	Oceanospirillales	Halomonadaceae	Halomonas	Halomonas titanicae	0.59261	0.00277924	Unique indicator for RW
288	Proteobacteria	Gammaproteobacteria	Alteromonadales	Pseudoalteromonadaceae	Pseudoalteromonas	Pseudoalteromonas atlantica	0.400279	0.0346283	Unique indicator for RW
2590016	Proteobacteria	Alphaproteobacteria	Hyphomicrobiales	Stappiaceae	Labrenzia	Labrenzia sp. PHM005	0.432032	0.0116875	Unique indicator for RW
682798	Proteobacteria	Betaproteobacteria	Neisseriales	Neisseriaceae	Chitinolyticbacter	Chitinolyticbacter meiyuanensis	0.446352	0.0216683	Unique indicator for RW
2489595	Proteobacteria	Gammaproteobacteria	Alteromonadales	Alteromonadaceae	Glaciecola	Glaciecola amylolytica	0.565938	0.00277924	Unique indicator for RW
1925548	Proteobacteria	Alphaproteobacteria	Pelagibacterales	Pelagibacterales incertae sedis	Candidatus Fonsibacter	Candidatus Fonsibacter ubiquis	0.388867	0.00277924	Unique indicator for RW
626932	Bacteroidetes	Bacteroidia	Bacteroidales	Rikenellaceae	Alistipes	Alistipes indistinctus	0.511952	0.00277924	Unique indicator for RW
1306787	Proteobacteria	Gammaproteobacteria	Oceanospirillales	Alcanivoracaceae	Isoalcanivorax	Alcanivorax pacificus	0.610058	0.00277924	Unique indicator for RW
65553	Campylobacterota	Epsilonproteobacteria	Campylobacterales	Sulfurospirillaceae	Sulfurospirillum	Sulfurospirillum deleyianum	0.583187	0.00277924	Unique indicator for RW
1316596	Bacteroidetes	Flavobacteriia	Flavobacteriales	Flavobacteriaceae	Capnocytophaga	Capnocytophaga sp. oral taxon 878	0.441263	0.00277924	Unique indicator for RW
2605989	Planctomycetota	Planctomycetia	Planctomycetales	Planctomycetaceae	Gimesia	Gimesia chilikensis	0.490887	0.00518498	Unique indicator for RW
631220	Thermodesulfobacteriota	Desulfovibrionia	Desulfovibrionales	Desulfovibrionaceae	Desulfovibrio	Desulfovibrio sp. G11	0.565555	0.00277924	Unique indicator for RW
2587861	Proteobacteria	Alphaproteobacteria	Hyphomicrobiales	Stappiaceae	Labrenzia	Labrenzia sp. THAF82	0.460194	0.0095962	Unique indicator for RW
1835254	Proteobacteria	Betaproteobacteria	Burkholderiales	Burkholderiaceae	Polynucleobacter	Polynucleobacter duraquae	0.579383	0.00277924	Unique indicator for RW
2292447	Proteobacteria	Betaproteobacteria	Neisseriales	Chromobacteriaceae	Chromobacterium	Chromobacterium sp. Rain0013	0.6289	0.00277924	Unique indicator for RW
2587862	Proteobacteria	Gammaproteobacteria	Vibrionales	Vibrionaceae	Vibrio	Vibrio aquimaris	0.364263	0.00277924	Unique indicator for RW
63745	Proteobacteria	Betaproteobacteria	Nitrosomonadales	Gallionellaceae	Sideroxydans	Sideroxydans lithotrophicus	0.635365	0.00277924	Unique indicator for RW
383750	Proteobacteria	Gammaproteobacteria	Oceanospirillales	Oceanospirillaceae	Marinomonas	Marinomonas arctica	0.468505	0.00277924	Unique indicator for RW
2058175	Bacteroidetes	Flavobacteriia	Flavobacteriales	Flavobacteriaceae	Antarcticibacterium	Antarcticibacterium flavum	0.438088	0.0137698	Unique indicator for RW
253245	Bacteroidetes	Flavobacteriia	Flavobacteriales	Schleiferiaceae	Owenweeksia	Owenweeksia hongkongensis	0.513547	0.00277924	Unique indicator for RW
1351	Firmicutes	Bacilli	Lactobacillales	Enterococcaceae	Enterococcus	Enterococcus faecalis	0.746544	0.00277924	Unique indicator for RW
345370	Thermodesulfobacteriota	Desulfovibrionia	Desulfovibrionales	Desulfovibrionaceae	Solidesulfovibrio	Desulfovibrio carbinoliphilus	0.432316	0.0095962	Unique indicator for RW
1434191	Proteobacteria	Alphaproteobacteria	Maricaulales	Maricaulaceae	Glycocaulis	Glycocaulis alkaliphilus	0.393822	0.0196836	Unique indicator for RW
39766	Campylobacterota	Epsilonproteobacteria	Campylobacterales	Thiovulaceae	Sulfurimonas	Sulfurimonas denitrificans	0.611485	0.00277924	Unique indicator for RW
959	Bdellovibrionota	Bdellovibrionia	Bdellovibrionales	Pseudobdellovibrionaceae	Bdellovibrio	Bdellovibrio bacteriovorus	0.626971	0.00277924	Unique indicator for RW
1311	Firmicutes	Bacilli	Lactobacillales	Streptococcaceae	Streptococcus	Streptococcus agalactiae	0.660601	0.00277924	Unique indicator for RW
2686358	Proteobacteria	Gammaproteobacteria	Alteromonadales	Alteromonadaceae	Paraglaciecola	Paraglaciecola sp. L3A3	0.426214	0.00518498	Unique indicator for RW
2058133	Proteobacteria	Gammaproteobacteria	Alteromonadales	Alteromonadaceae	Alteromonas	Alteromonas sp. MB-3u-76	0.41786	0.00277924	Unique indicator for RW
1871021	Firmicutes	Clostridia	Eubacteriales	Lachnospiraceae	Lachnoclostridium	Lachnoclostridium phocaeense	0.523106	0.00277924	Unique indicator for RW
2735563	Proteobacteria	Gammaproteobacteria	Thiotrichales	Thiotrichaceae	Thiothrix	Thiothrix sp. Ku-5	0.5958	0.00277924	Unique indicator for RW
28131	Bacteroidetes	Bacteroidia	Bacteroidales	Prevotellaceae	Prevotella	Prevotella intermedia	0.608295	0.00277924	Unique indicator for RW
1884905	Actinobacteria	Actinomycetes	Candidatus Nanopelagicales	Candidatus Nanopelagicaceae	Candidatus Planktophila	Candidatus Planktophila versatilis	0.369901	0.00277924	Unique indicator for RW
1211417	Uroviricota	Caudoviricetes	-	Crassvirales	unclassified Crassvirales	uncultured crAssphage	0.638592	0.00277924	Unique indicator for RW
2202141	Proteobacteria	Betaproteobacteria	Neisseriales	Chromobacteriaceae	Chromobacterium	Chromobacterium phragmitis	0.519771	0.00518498	Unique indicator for RW
1987723	Proteobacteria	Gammaproteobacteria	Cellvibrionales	Cellvibrionaceae	Cellvibrio	Cellvibrio sp. PSBB006	0.581444	0.00277924	Unique indicator for RW
2795687	Proteobacteria	Gammaproteobacteria	Chromatiales	Chromatiales incertae sedis	Thiohalobacter	Thiohalobacter sp. COW1	0.346653	0.0116875	Unique indicator for RW
542	Proteobacteria	Alphaproteobacteria	Sphingomonadales	Zymomonadaceae	Zymomonas	Zymomonas mobilis	0.467334	0.00518498	Unique indicator for RW
558541	Proteobacteria	Gammaproteobacteria	Alteromonadales	Shewanellaceae	Shewanella	Shewanella chilikensis	0.445233	0.0095962	Unique indicator for RW
28110	Proteobacteria	Gammaproteobacteria	Thiotrichales	Francisellaceae	Francisella	Francisella philomiragia	0.28786	0.00277924	Unique indicator for RW
29543	Thermodesulfobacteriota	Desulfuromonadia	Desulfuromonadales	Desulfuromonadaceae	Pelobacter	Pelobacter propionicus	0.569849	0.00277924	Unique indicator for RW
2743	Proteobacteria	Gammaproteobacteria	Pseudomonadales	Marinobacteraceae	Marinobacter	Marinobacter hydrocarbonoclasticus	0.748822	0.00277924	Unique indicator for RW
1784714	Bacteroidetes	Cytophagia	Cytophagales	Spirosomaceae	Arcticibacterium	Arcticibacterium luteifluviistationis	0.560413	0.00518498	Unique indicator for RW
208223	Proteobacteria	Gammaproteobacteria	Enterobacterales	Enterobacteriaceae	Kosakonia	Kosakonia cowanii	0.481385	0.00277924	Unique indicator for RW
2094025	Bacteroidetes	Flavobacteriia	Flavobacteriales	Flavobacteriaceae	Pukyongia	Aureitalea sp. RR4-38	0.47588	0.00518498	Unique indicator for RW
1717717	Bacteroidetes	Bacteroidia	Marinilabiliales	Marinifilaceae	Labilibaculum	Labilibaculum antarcticum	0.649181	0.00277924	Unique indicator for RW
2763056	Firmicutes	Clostridia	Eubacteriales	Oscillospiraceae	Oscillibacter	Oscillibacter sp. NSJ-62	0.39266	0.00277924	Unique indicator for RW
151895	Bacteroidetes	Sphingobacteriia	Sphingobacteriales	Sphingobacteriaceae	Pseudopedobacter	Pseudopedobacter saltans	0.559243	0.00277924	Unique indicator for RW
2527775	Proteobacteria	Betaproteobacteria	Burkholderiales	Burkholderiaceae	Polynucleobacter	Polynucleobacter paneuropaeus	0.565529	0.00277924	Unique indicator for RW
1821621	Proteobacteria	Gammaproteobacteria	Oceanospirillales	Oceanospirillaceae	Marinobacterium	Marinobacterium aestuarii	0.672666	0.00277924	Unique indicator for RW
51288	Proteobacteria	Gammaproteobacteria	Enterobacterales	Enterobacteriaceae	Kluyvera	Kluyvera ascorbata	0.279026	0.0291696	Unique indicator for RW
851	Fusobacteriota	Fusobacteriia	Fusobacteriales	Fusobacteriaceae	Fusobacterium	Fusobacterium nucleatum	0.829667	0.00277924	Unique indicator for RW
347534	Proteobacteria	Gammaproteobacteria	Aeromonadales	Aeromonadaceae	Zobellella	Zobellella denitrificans	0.510402	0.00518498	Unique indicator for RW
556053	Proteobacteria	Betaproteobacteria	Burkholderiales	Burkholderiaceae	Polynucleobacter	Polynucleobacter acidiphobus	0.596501	0.00277924	Unique indicator for RW
476157	Proteobacteria	Alphaproteobacteria	Sphingomonadales	Erythrobacteraceae	Altererythrobacter	Altererythrobacter ishigakiensis	0.430283	0.0196836	Unique indicator for RW
1359	Firmicutes	Bacilli	Lactobacillales	Streptococcaceae	Lactococcus	Lactococcus cremoris	0.494454	0.00277924	Unique indicator for RW
28113	Bacteroidetes	Bacteroidia	Bacteroidales	Bacteroidaceae	Bacteroides	Bacteroides heparinolyticus	0.564348	0.00277924	Unique indicator for RW
465721	Proteobacteria	Gammaproteobacteria	Nevskiales	Steroidobacteraceae	Steroidobacter	Steroidobacter denitrificans	0.417508	0.0273292	Unique indicator for RW
674	Proteobacteria	Gammaproteobacteria	Vibrionales	Vibrionaceae	Vibrio	Vibrio mimicus	0.726997	0.00277924	Unique indicator for RW
2812648	Proteobacteria	Gammaproteobacteria	Methylococcales	Methylococcaceae	Methylococcus	Methylococcus sp. EFPC2	0.429045	0.0216683	Unique indicator for RW
2496866	Bacteroidetes	Flavobacteriia	Flavobacteriales	Flavobacteriaceae	Nonlabens	Nonlabens ponticola	0.475235	0.00277924	Unique indicator for RW
195	Campylobacterota	Epsilonproteobacteria	Campylobacterales	Campylobacteraceae	Campylobacter	Campylobacter coli	0.733862	0.00277924	Unique indicator for RW
2583452	Firmicutes	Erysipelotrichia	Erysipelotrichales	Erysipelotrichaceae	Amedibacterium	Amedibacterium intestinale	0.659102	0.00277924	Unique indicator for RW
521	Proteobacteria	Betaproteobacteria	Burkholderiales	Alcaligenaceae	Bordetella	Bordetella avium	0.594432	0.00277924	Unique indicator for RW
150055	Firmicutes	Bacilli	Lactobacillales	Streptococcaceae	Streptococcus	Streptococcus lutetiensis	0.404305	0.00277924	Unique indicator for RW
850	Fusobacteriota	Fusobacteriia	Fusobacteriales	Fusobacteriaceae	Fusobacterium	Fusobacterium mortiferum	0.593717	0.00277924	Unique indicator for RW
2093856	Bacteroidetes	Bacteroidia	Bacteroidales	Odoribacteraceae	Butyricimonas	Butyricimonas faecalis	0.557044	0.00277924	Unique indicator for RW
106	Bacteroidetes	Cytophagia	Cytophagales	Spirosomaceae	Runella	Runella slithyformis	0.427815	0.0235473	Unique indicator for RW
649841	Proteobacteria	Betaproteobacteria	Nitrosomonadales	Sulfuricellaceae	Sulfuricella	Sulfuricella denitrificans	0.669267	0.00277924	Unique indicator for RW
641107	Firmicutes	Clostridia	Eubacteriales	Clostridiaceae	Clostridium	Clostridium sp. DL-VIII	0.81291	0.00277924	Unique indicator for RW
43658	Proteobacteria	Gammaproteobacteria	Alteromonadales	Pseudoalteromonadaceae	Pseudoalteromonas	Pseudoalteromonas rubra	0.585549	0.00277924	Unique indicator for RW
1906738	Proteobacteria	Alphaproteobacteria	Hyphomonadales	Hyphomonadaceae	Hyphomonas	Hyphomonas sp. Mor2	0.411385	0.0116875	Unique indicator for RW
1917158	Proteobacteria	Gammaproteobacteria	Alteromonadales	Alteromonadaceae	Alteromonas	Alteromonas sp. RW2A1	0.424538	0.00518498	Unique indicator for RW
1188319	Proteobacteria	Betaproteobacteria	Nitrosomonadales	Gallionellaceae	Ferriphaselus	Ferriphaselus amnicola	0.706433	0.00277924	Unique indicator for RW
2086584	Firmicutes	Clostridia	Eubacteriales	Eubacteriales incertae sedis	Massilistercora	Massilistercora timonensis	0.539097	0.00277924	Unique indicator for RW
74318	Proteobacteria	Alphaproteobacteria	Maricaulales	Maricaulaceae	Maricaulis	Maricaulis maris	0.415153	0.0216683	Unique indicator for RW
1543721	Proteobacteria	Gammaproteobacteria	Gammaproteobacteria incertae sedis	Sedimenticola	Sedimenticola thiotaurini	Sedimenticola thiotaurini	0.389529	0.00277924	Unique indicator for RW
2698684	Proteobacteria	Gammaproteobacteria	Nevskiales	Sinobacteraceae	Sinimarinibacterium	Sinimarinibacterium sp. NLF-5-8	0.644036	0.00277924	Unique indicator for RW
115561	Proteobacteria	Gammaproteobacteria	Oceanospirillales	Halomonadaceae	Halomonas	Halomonas hydrothermalis	0.69951	0.00277924	Unique indicator for RW
1432792	Proteobacteria	Gammaproteobacteria	Methylococcales	Methylococcaceae	Methylocaldum	Methylocaldum marinum	0.462925	0.00518498	Unique indicator for RW
155077	Proteobacteria	Gammaproteobacteria	Cellvibrionales	Cellvibrionaceae	Cellvibrio	Cellvibrio japonicus	0.639151	0.00277924	Unique indicator for RW
2681310	Proteobacteria	Gammaproteobacteria	Methylococcales	Methylococcaceae	Methylococcus	Methylococcus sp. IM1	0.499582	0.00277924	Unique indicator for RW
680	Proteobacteria	Gammaproteobacteria	Vibrionales	Vibrionaceae	Vibrio	Vibrio campbellii	0.609315	0.00277924	Unique indicator for RW
326544	Proteobacteria	Gammaproteobacteria	Alteromonadales	Alteromonadaceae	Paraglaciecola	Paraglaciecola psychrophila	0.464572	0.00277924	Unique indicator for RW
480520	Bacteroidetes	Flavobacteriia	Flavobacteriales	Flavobacteriaceae	Myroides	Myroides profundi	0.410142	0.0196836	Unique indicator for RW
1798205	Proteobacteria	Alphaproteobacteria	Hyphomicrobiales	Cohaesibacteraceae	Cohaesibacter	Cohaesibacter sp. ES.047	0.432793	0.0116875	Unique indicator for RW
1297617	Firmicutes	Clostridia	Eubacteriales	Eubacteriales incertae sedis	Intestinimonas	Intestinimonas butyriciproducens	0.447872	0.00277924	Unique indicator for RW
1009682	Proteobacteria	Betaproteobacteria	Neisseriales	Chromobacteriaceae	Jeongeupia	Jeongeupia sp. HS-3	0.489442	0.00744213	Unique indicator for RW
995	Bacteroidetes	Sphingobacteriia	Sphingobacteriales	Sphingobacteriaceae	Solitalea	Solitalea canadensis	0.668443	0.00277924	Unique indicator for RW
2678688	Thermodesulfobacteriota	Desulfovibrionia	Desulfovibrionales	Desulfovibrionaceae	Pseudodesulfovibrio	Pseudodesulfovibrio cashew	0.316825	0.00277924	Unique indicator for RW
2792603	Proteobacteria	Gammaproteobacteria	Chromatiales	Ectothiorhodospiraceae	Acidihalobacter	Acidihalobacter aeolianus	0.341788	0.0449648	Unique indicator for RW
1715989	Nitrospirota	Nitrospiria	Nitrospirales	Nitrospiraceae	Nitrospira	Candidatus Nitrospira inopinata	0.401704	0.036394	Unique indicator for RW
1308	Firmicutes	Bacilli	Lactobacillales	Streptococcaceae	Streptococcus	Streptococcus thermophilus	0.622484	0.00277924	Unique indicator for RW
28152	Proteobacteria	Gammaproteobacteria	Enterobacterales	Yersiniaceae	Yersinia	Yersinia kristensenii	0.540359	0.00277924	Unique indicator for RW
2597769	Thermodesulfobacteriota	Desulfuromonadia	Geobacterales	Geobacteraceae	Geobacter	Geobacter sp. FeAm09	0.500171	0.0095962	Unique indicator for RW
2283483	Campylobacterota	Epsilonproteobacteria	Campylobacterales	Thiovulaceae	Sulfurimonas	Sulfurimonas sp. CVO	0.621984	0.00277924	Unique indicator for RW
2527995	Planctomycetota	Planctomycetia	Planctomycetales	Planctomycetaceae	Symmachiella	Symmachiella dynata	0.425984	0.0178355	Unique indicator for RW
2714935	Actinobacteria	Actinomycetes	Micrococcales	Microbacteriaceae	Leucobacter	Leucobacter viscericola	0.5039	0.00518498	Unique indicator for RW
636	Proteobacteria	Gammaproteobacteria	Enterobacterales	Hafniaceae	Edwardsiella	Edwardsiella tarda	0.638959	0.00277924	Unique indicator for RW
58180	Thermodesulfobacteriota	Desulfovibrionia	Desulfovibrionales	Desulfovibrionaceae	Oleidesulfovibrio	Desulfovibrio alaskensis	0.595529	0.00277924	Unique indicator for RW
1332188	Bacteria candidate phyla	Candidatus Saccharimonadia	Candidatus Saccharimonadales	Candidatus Saccharimonadaceae	Candidatus Saccharimonas	Candidatus Saccharimonas aalborgensis	0.636177	0.00277924	Unique indicator for RW
1778540	Proteobacteria	Gammaproteobacteria	Enterobacterales	Pectobacteriaceae	Dickeya	Dickeya fangzhongdai	0.552745	0.00277924	Unique indicator for RW
2751	Firmicutes	Bacilli	Lactobacillales	Carnobacteriaceae	Carnobacterium	Carnobacterium maltaromaticum	0.378418	0.0380871	Unique indicator for RW
1662285	Proteobacteria	Betaproteobacteria	Nitrosomonadales	Methylophilaceae	Methylophilus	Methylophilus sp. TWE2	0.571716	0.00277924	Unique indicator for RW
2706887	Bacteroidetes	Bacteroidia	Marinilabiliales	Prolixibacteraceae	Draconibacterium	Draconibacterium sp. M1	0.767087	0.00277924	Unique indicator for RW
252307	Bacteroidetes	Flavobacteriia	Flavobacteriales	Flavobacteriaceae	Robiginitalea	Robiginitalea biformata	0.474139	0.00518498	Unique indicator for RW
901	Thermodesulfobacteriota	Desulfovibrionia	Desulfovibrionales	Desulfovibrionaceae	Desulfovibrio	Desulfovibrio piger	0.521455	0.00277924	Unique indicator for RW
172045	Bacteroidetes	Flavobacteriia	Flavobacteriales	Weeksellaceae	Elizabethkingia	Elizabethkingia miricola	0.380675	0.0328258	Unique indicator for RW
2527984	Planctomycetota	Planctomycetia	Pirellulales	Pirellulaceae	Bremerella	Bremerella volcania	0.423048	0.0196836	Unique indicator for RW
38293	Proteobacteria	Gammaproteobacteria	Vibrionales	Vibrionaceae	Photobacterium	Photobacterium damselae	0.626901	0.00277924	Unique indicator for RW
2662363	Bacteroidetes	Bacteroidia	Bacteroidales	Rikenellaceae	Alistipes	Alistipes sp. dk3624	0.433969	0.00277924	Unique indicator for RW
454601	Proteobacteria	Alphaproteobacteria	Hyphomicrobiales	Devosiaceae	Maritalea	Maritalea myrionectae	0.422867	0.0137698	Unique indicator for RW
1858656	Proteobacteria	Gammaproteobacteria	Alteromonadales	Alteromonadaceae	Alteromonas	Alteromonas pelagimontana	0.489563	0.00277924	Unique indicator for RW
2794344	Proteobacteria	Gammaproteobacteria	Cellvibrionales	Spongiibacteraceae	Spongiibacter	Spongiibacter sp. CSC3.9	0.644764	0.00277924	Unique indicator for RW
696485	Proteobacteria	Gammaproteobacteria	Vibrionales	Vibrionaceae	Vibrio	Vibrio owensii	0.586656	0.00277924	Unique indicator for RW
160386	Actinobacteria	Actinomycetes	Mycobacteriales	Corynebacteriaceae	Corynebacterium	Corynebacterium casei	0.499462	0.0095962	Unique indicator for RW
206506	Proteobacteria	Betaproteobacteria	Burkholderiales	Alcaligenaceae	Kerstersia	Kerstersia gyiorum	0.4534	0.0158048	Unique indicator for RW
831	Firmicutes	Clostridia	Eubacteriales	Lachnospiraceae	Butyrivibrio	Butyrivibrio fibrisolvens	0.474448	0.00277924	Unique indicator for RW
2494373	Bacteroidetes	Cytophagia	Cytophagales	Flammeovirgaceae	Flammeovirga	Flammeovirga pectinis	0.656034	0.00277924	Unique indicator for RW
571177	Thermodesulfobacteriota	Desulfobacteria	Desulfobacterales	Desulfosarcinaceae	Desulfosarcina	Desulfosarcina alkanivorans	0.571384	0.00277924	Unique indicator for RW
1249553	Proteobacteria	Gammaproteobacteria	Oceanospirillales	Oceanospirillaceae	Bacterioplanes	Bacterioplanes sanyensis	0.588294	0.00277924	Unique indicator for RW
1492	Firmicutes	Clostridia	Eubacteriales	Clostridiaceae	Clostridium	Clostridium butyricum	0.719981	0.00277924	Unique indicator for RW
2364787	Bacteroidetes	Bacteroidia	Bacteroidales	Rikenellaceae	Alistipes	Alistipes megaguti	0.400086	0.00277924	Unique indicator for RW
194424	Campylobacterota	Epsilonproteobacteria	Campylobacterales	Sulfurospirillaceae	Sulfurospirillum	Sulfurospirillum halorespirans	0.468752	0.0095962	Unique indicator for RW
492670	Firmicutes	Bacilli	Bacillales	Bacillaceae	Bacillus	Bacillus velezensis	0.431152	0.0196836	Unique indicator for RW
125	Planctomycetota	Planctomycetia	Pirellulales	Pirellulaceae	Pirellula	Pirellula staleyi	0.410707	0.0196836	Unique indicator for RW
76258	Proteobacteria	Gammaproteobacteria	Vibrionales	Vibrionaceae	Vibrio	Vibrio rumoiensis	0.564118	0.00277924	Unique indicator for RW
1922217	Proteobacteria	Gammaproteobacteria	Enterobacterales	Erwiniaceae	Erwinia	Candidatus Erwinia haradaeae	0.787926	0.00277924	Unique indicator for RW
1458461	Proteobacteria	Alphaproteobacteria	Hyphomicrobiales	Parvibaculaceae	Candidatus Phaeomarinobacter	Candidatus Phaeomarinobacter ectocarpi	0.441325	0.0178355	Unique indicator for RW
2028345	Proteobacteria	Betaproteobacteria	Burkholderiales	Alcaligenaceae	Pusillimonas	Pusillimonas thiosulfatoxidans	0.509353	0.0095962	Unique indicator for RW
1765967	Proteobacteria	Gammaproteobacteria	Chromatiales	Ectothiorhodospiraceae	Acidihalobacter	Acidihalobacter ferrooxydans	0.445922	0.00518498	Unique indicator for RW
148813	Campylobacterota	Epsilonproteobacteria	Campylobacterales	Thiovulaceae	Sulfuricurvum	Sulfuricurvum kujiense	0.686646	0.00277924	Unique indicator for RW
754477	Proteobacteria	Gammaproteobacteria	Thiotrichales	Piscirickettsiaceae	Methylophaga	Methylophaga frappieri	0.579121	0.00277924	Unique indicator for RW
28119	Bacteroidetes	Bacteroidia	Bacteroidales	Bacteroidaceae	Bacteroides	Bacteroides zoogleoformans	0.568639	0.00277924	Unique indicator for RW
1363	Firmicutes	Bacilli	Lactobacillales	Streptococcaceae	Lactococcus	Lactococcus garvieae	0.681022	0.00277924	Unique indicator for RW
452627	Proteobacteria	Gammaproteobacteria	Oceanospirillales	Oceanospirillaceae	Amphritea	Amphritea japonica	0.438593	0.00277924	Unique indicator for RW
1834196	Firmicutes	Clostridia	Eubacteriales	Lachnospiraceae	Lachnoclostridium	Lachnoclostridium sp. YL32	0.46725	0.00277924	Unique indicator for RW
455364	Nucleocytoviricota	Megaviricetes	Algavirales	Phycodnaviridae	Chrysochromulina ericina virus	Chrysochromulina ericina virus	0.284633	0.00277924	Unique indicator for RW
2572577	Proteobacteria	Gammaproteobacteria	Alteromonadales	Alteromonadaceae	Salinimonas	Salinimonas sp. KX18D6	0.490878	0.00277924	Unique indicator for RW
727	Proteobacteria	Gammaproteobacteria	Pasteurellales	Pasteurellaceae	Haemophilus	Haemophilus influenzae	0.767052	0.00277924	Unique indicator for RW
1007105	Proteobacteria	Betaproteobacteria	Burkholderiales	Alcaligenaceae	Pusillimonas	Pusillimonas sp. T7-7	0.620341	0.00277924	Unique indicator for RW
197222	Proteobacteria	Gammaproteobacteria	Alteromonadales	Alteromonadaceae	Paraglaciecola	Paraglaciecola mesophila	0.494142	0.00518498	Unique indicator for RW
535712	Actinobacteria	Actinomycetes	Micrococcales	Microbacteriaceae	Luna cluster	Candidatus Rhodoluna planktonica	0.53954	0.00277924	Unique indicator for RW
471189	Actinobacteria	Coriobacteriia	Eggerthellales	Eggerthellaceae	Gordonibacter	Gordonibacter pamelaeae	0.432858	0.00518498	Unique indicator for RW
708131	Actinobacteria	Actinomycetes	Micrococcales	Microbacteriaceae	Aurantimicrobium	Aurantimicrobium minutum	0.480733	0.00277924	Unique indicator for RW
33945	Firmicutes	Bacilli	Lactobacillales	Enterococcaceae	Enterococcus	Enterococcus avium	0.467727	0.00277924	Unique indicator for RW
2184575	Firmicutes	Clostridia	Eubacteriales	Eubacteriaceae	Acetobacterium	Acetobacterium sp. KB-1	0.431804	0.00277924	Unique indicator for RW
1050	Proteobacteria	Gammaproteobacteria	Chromatiales	Chromatiaceae	Thermochromatium	Thermochromatium tepidum	0.446343	0.00277924	Unique indicator for RW
881260	Proteobacteria	Gammaproteobacteria	Enterobacterales	Enterobacteriaceae	Enterobacter	Enterobacter bugandensis	0.247165	0.0196836	Unique indicator for RW
2719911	Bacteroidetes	Flavobacteriia	Flavobacteriales	Flavobacteriaceae	Nonlabens	Nonlabens sp. SY33080	0.470469	0.00518498	Unique indicator for RW
1712675	Firmicutes	Erysipelotrichia	Erysipelotrichales	Turicibacteraceae	Turicibacter	Turicibacter sp. H121	0.375375	0.0116875	Unique indicator for RW
2341117	Bacteroidetes	Chitinophagia	Chitinophagales	Chitinophagaceae	Arachidicoccus	Arachidicoccus soli	0.557732	0.00277924	Unique indicator for RW
28087	Proteobacteria	Gammaproteobacteria	Legionellales	Legionellaceae	Legionella	Legionella sainthelensi	0.693694	0.00277924	Unique indicator for RW
2267264	Proteobacteria	Gammaproteobacteria	Alteromonadales	Alteromonadaceae	Alteromonas	Alteromonas sp. RKMC-009	0.506281	0.00277924	Unique indicator for RW
985	Bacteroidetes	Cytophagia	Cytophagales	Cytophagaceae	Cytophaga	Cytophaga hutchinsonii	0.430348	0.0158048	Unique indicator for RW
414	Proteobacteria	Gammaproteobacteria	Methylococcales	Methylococcaceae	Methylococcus	Methylococcus capsulatus	0.448476	0.00518498	Unique indicator for RW
1628392	Proteobacteria	Gammaproteobacteria	Oceanospirillales	Hahellaceae	Hahella	Hahella sp. KA22	0.51424	0.00277924	Unique indicator for RW
483547	Thermodesulfobacteriota	Desulfuromonadia	Desulfuromonadales	Geoalkalibacteraceae	Geoalkalibacter	Geoalkalibacter subterraneus	0.625917	0.00277924	Unique indicator for RW
28132	Bacteroidetes	Bacteroidia	Bacteroidales	Prevotellaceae	Prevotella	Prevotella melaninogenica	0.680206	0.00277924	Unique indicator for RW
2093824	Bacteria candidate phyla	Candidatus Saccharimonadia	Candidatus Nanosynbacterales	Candidatus Nanosynbacteraceae	Candidatus Nanosynbacter	Candidatus Nanosynbacter lyticus	0.635055	0.00277924	Unique indicator for RW
882626	Proteobacteria	Gammaproteobacteria	Alteromonadales	Pseudoalteromonadaceae	Pseudoalteromonas	Pseudoalteromonas xiamenensis	0.447212	0.00277924	Unique indicator for RW
2614693	Proteobacteria	Gammaproteobacteria	Oceanospirillales	Oceanospirillaceae	Nitrincola	Nitrincola sp. KXZD1103	0.599571	0.00277924	Unique indicator for RW
417574	Proteobacteria	Gammaproteobacteria	Oceanospirillales	Oceanospirillaceae	Neptunomonas	Neptunomonas japonica	0.52797	0.00277924	Unique indicator for RW
447471	Proteobacteria	Gammaproteobacteria	Cellvibrionales	Cellvibrionaceae	Simiduia	Simiduia agarivorans	0.730489	0.00277924	Unique indicator for RW
2714927	Bacteroidetes	Bacteroidia	Bacteroidales	Dysgonomonadaceae	Dysgonomonas	Dysgonomonas sp. HDW5B	0.626476	0.00277924	Unique indicator for RW
1985873	Proteobacteria	Betaproteobacteria	Nitrosomonadales	Sulfuricellaceae	Sulfuriferula	Sulfuriferula sp. AH1	0.628377	0.00277924	Unique indicator for RW
39775	Proteobacteria	Gammaproteobacteria	Methylococcales	Methylococcaceae	Methylomicrobium	Methylomicrobium album	0.526995	0.00518498	Unique indicator for RW
1945657	Bacteroidetes	Flavobacteriia	Flavobacteriales	Flavobacteriaceae	Capnocytophaga	Capnocytophaga sp. H2931	0.441316	0.00744213	Unique indicator for RW
2048283	Proteobacteria	Alphaproteobacteria	Rhodospirillales	Thalassospiraceae	Thalassospira	Thalassospira marina	0.513417	0.00744213	Unique indicator for RW
394935	Proteobacteria	Betaproteobacteria	Neisseriales	Chromobacteriaceae	Chromobacterium	Chromobacterium haemolyticum	0.5786	0.00277924	Unique indicator for RW
2527996	Planctomycetota	Planctomycetia	Planctomycetales	Planctomycetaceae	Crateriforma	Crateriforma conspicua	0.3957	0.0415628	Unique indicator for RW
1917421	Proteobacteria	Gammaproteobacteria	Oceanospirillales	Alcanivoracaceae	Ketobacter	Ketobacter alkanivorans	0.715777	0.00277924	Unique indicator for RW
1642646	Bacteroidetes	Bacteroidia	Bacteroidales	Dysgonomonadaceae	Petrimonas	Petrimonas mucosa	0.59071	0.00277924	Unique indicator for RW
161398	Proteobacteria	Gammaproteobacteria	Alteromonadales	Pseudoalteromonadaceae	Pseudoalteromonas	Pseudoalteromonas phenolica	0.459966	0.00277924	Unique indicator for RW
2724468	Proteobacteria	Gammaproteobacteria	Enterobacterales	Enterobacteriaceae	Enterobacter	Enterobacter sp. JUb54	0.374251	0.0273292	Unique indicator for RW
1420917	Proteobacteria	Gammaproteobacteria	Pseudomonadales	Marinobacteraceae	Marinobacter	Marinobacter salarius	0.715973	0.00277924	Unique indicator for RW
1749259	Proteobacteria	Gammaproteobacteria	Pseudomonadales	Marinobacteraceae	Marinobacter	Marinobacter sp. LQ44	0.679226	0.00277924	Unique indicator for RW
511062	Proteobacteria	Gammaproteobacteria	Aeromonadales	Aeromonadaceae	Oceanimonas	Oceanimonas sp. GK1	0.722484	0.00277924	Unique indicator for RW
1197717	Synergistota	Synergistia	Synergistales	Synergistaceae	Cloacibacillus	Cloacibacillus porcorum	0.450137	0.00518498	Unique indicator for RW
1620392	Proteobacteria	Gammaproteobacteria	Cellvibrionales	Spongiibacteraceae	Spongiibacter	Spongiibacter sp. IMCC21906	0.622145	0.00277924	Unique indicator for RW
585455	Proteobacteria	Gammaproteobacteria	Chromatiales	Chromatiales incertae sedis	Thiohalobacter	Thiohalobacter thiocyanaticus	0.386114	0.00744213	Unique indicator for RW
1697053	Proteobacteria	Gammaproteobacteria	Pseudomonadales	Pseudomonadaceae	Thiopseudomonas	Oblitimonas alkaliphila	0.696729	0.00277924	Unique indicator for RW
1549855	Proteobacteria	Alphaproteobacteria	Rhodospirillales	Rhodospirillaceae	Haematospirillum	Haematospirillum jordaniae	0.551755	0.00277924	Unique indicator for RW
1191459	Bacteroidetes	Cytophagia	Cytophagales	Flammeovirgaceae	Flammeovirga	Flammeovirga sp. MY04	0.607106	0.00277924	Unique indicator for RW
556054	Proteobacteria	Betaproteobacteria	Burkholderiales	Burkholderiaceae	Polynucleobacter	Polynucleobacter difficilis	0.636552	0.00277924	Unique indicator for RW
2759705	Proteobacteria	Gammaproteobacteria	Alteromonadales	Pseudoalteromonadaceae	Pseudoalteromonas	Pseudoalteromonas sp. MT33b	0.39366	0.0255131	Unique indicator for RW
1704499	Proteobacteria	Gammaproteobacteria	Methylococcales	Methylococcaceae	Methylovulum	Methylovulum psychrotolerans	0.787611	0.00277924	Unique indicator for RW
169679	Firmicutes	Clostridia	Eubacteriales	Clostridiaceae	Clostridium	Clostridium saccharobutylicum	0.750215	0.00277924	Unique indicator for RW
675	Proteobacteria	Gammaproteobacteria	Vibrionales	Vibrionaceae	Vibrio	Vibrio cincinnatiensis	0.566243	0.00277924	Unique indicator for RW
2303538	Proteobacteria	Gammaproteobacteria	Alteromonadales	Alteromonadaceae	Salinimonas	Salinimonas sediminis	0.539273	0.00277924	Unique indicator for RW
371142	Bacteroidetes	Sphingobacteriia	Sphingobacteriales	Sphingobacteriaceae	Sphingobacterium	Sphingobacterium daejeonense	0.59413	0.00277924	Unique indicator for RW
57320	Thermodesulfobacteriota	Desulfovibrionia	Desulfovibrionales	Desulfovibrionaceae	Pseudodesulfovibrio	Pseudodesulfovibrio profundus	0.476743	0.00277924	Unique indicator for RW
1481663	Proteobacteria	Gammaproteobacteria	Vibrionales	Vibrionaceae	Vibrio	Vibrio metoecus	0.688612	0.00277924	Unique indicator for RW
29498	Proteobacteria	Gammaproteobacteria	Vibrionales	Vibrionaceae	Vibrio	Vibrio tubiashii	0.347793	0.00277924	Unique indicator for RW
2495594	Thermodesulfobacteriota	Desulfuromonadia	Geobacterales	Geobacteraceae	Geobacter	Geobacter sp. SVR	0.548041	0.00277924	Unique indicator for RW
1624	Firmicutes	Bacilli	Lactobacillales	Lactobacillaceae	Ligilactobacillus	Ligilactobacillus salivarius	0.648128	0.00277924	Unique indicator for RW
971	Firmicutes	Negativicutes	Selenomonadales	Selenomonadaceae	Selenomonas	Selenomonas ruminantium	0.597129	0.00277924	Unique indicator for RW
556	Proteobacteria	Gammaproteobacteria	Enterobacterales	Pectobacteriaceae	Dickeya	Dickeya chrysanthemi	0.764131	0.00277924	Unique indicator for RW
45658	Proteobacteria	Gammaproteobacteria	Vibrionales	Vibrionaceae	Vibrio	Vibrio scophthalmi	0.514518	0.00277924	Unique indicator for RW
2560028	Proteobacteria	Gammaproteobacteria	Aeromonadales	Aeromonadaceae	Aeromonas	Aeromonas sp. 1805	0.430649	0.00744213	Unique indicator for RW
1945658	Bacteroidetes	Flavobacteriia	Flavobacteriales	Flavobacteriaceae	Capnocytophaga	Capnocytophaga sp. H4358	0.463574	0.00744213	Unique indicator for RW
319236	Bacteroidetes	Flavobacteriia	Flavobacteriales	Flavobacteriaceae	Nonlabens	Nonlabens sediminis	0.473686	0.00744213	Unique indicator for RW
233316	Proteobacteria	Gammaproteobacteria	Alteromonadales	Alteromonadaceae	Alteromonas	Alteromonas stellipolaris	0.408012	0.0273292	Unique indicator for RW
370405	Proteobacteria	Betaproteobacteria	Nitrosomonadales	Gallionellaceae	Gallionella	Gallionella capsiferriformans	0.699397	0.00277924	Unique indicator for RW
914153	Proteobacteria	Gammaproteobacteria	Alteromonadales	Alteromonadaceae	Salinimonas	Salinimonas lutimaris	0.550461	0.00277924	Unique indicator for RW
2610895	Firmicutes	Clostridia	Eubacteriales	Eubacteriales incertae sedis	Flintibacter	Flintibacter sp. KGMB00164	0.463957	0.00277924	Unique indicator for RW
1288970	Proteobacteria	Alphaproteobacteria	Rhodospirillales	Thalassospiraceae	Magnetospira	Magnetospira sp. QH-2	0.400952	0.0398481	Unique indicator for RW
911045	Proteobacteria	Alphaproteobacteria	Hyphomicrobiales	Stappiaceae	Pseudovibrio	Pseudovibrio sp. FO-BEG1	0.432051	0.0095962	Unique indicator for RW
1891279	Proteobacteria	Alphaproteobacteria	Rhodospirillales	Thalassospiraceae	Thalassospira	Thalassospira indica	0.503062	0.00744213	Unique indicator for RW
1743162	Proteobacteria	Betaproteobacteria	Burkholderiales	Burkholderiaceae	Polynucleobacter	Polynucleobacter sp. LimPoW16	0.561751	0.00277924	Unique indicator for RW
1470434	Proteobacteria	Gammaproteobacteria	Cellvibrionales	Spongiibacteraceae	Zhongshania	Zhongshania aliphaticivorans	0.66855	0.00277924	Unique indicator for RW
797291	Bacteroidetes	Sphingobacteriia	Sphingobacteriales	Sphingobacteriaceae	Sphingobacterium	Sphingobacterium lactis	0.540783	0.00277924	Unique indicator for RW
2585119	Bacteroidetes	Bacteroidia	Bacteroidales	Rikenellaceae	Alistipes	Alistipes dispar	0.490222	0.00518498	Unique indicator for RW
53442	Firmicutes	Clostridia	Eubacteriales	Eubacteriaceae	Eubacterium	Eubacterium callanderi	0.478269	0.00277924	Unique indicator for RW
2714926	Bacteroidetes	Bacteroidia	Bacteroidales	Dysgonomonadaceae	Dysgonomonas	Dysgonomonas sp. HDW5A	0.608056	0.00277924	Unique indicator for RW
2545455	Bacteroidetes	Chitinophagia	Chitinophagales	Chitinophagaceae	Arachidicoccus	Arachidicoccus sp. B3-10	0.58663	0.00277924	Unique indicator for RW
1686310	Proteobacteria	Alphaproteobacteria	Hyphomicrobiales	Bartonellaceae	Bartonella	Bartonella apis	0.398393	0.0273292	Unique indicator for RW
83564	Thermodesulfobacteriota	Desulfobacteria	Desulfobacterales	Desulfosarcinaceae	Desulfosarcina	Desulfosarcina ovata	0.587726	0.00277924	Unique indicator for RW
2819280	Proteobacteria	Gammaproteobacteria	Chromatiales	Ectothiorhodospiraceae	Acidihalobacter	Acidihalobacter yilgarnenesis	0.534801	0.00277924	Unique indicator for RW
323284	Proteobacteria	Betaproteobacteria	Burkholderiales	Alcaligenaceae	Alcaligenes	Alcaligenes aquatilis	0.693898	0.00277924	Unique indicator for RW
2773299	Thermodesulfobacteriota	Desulfovibrionia	Desulfovibrionales	Desulfovibrionaceae	Desulfolutivibrio	Desulfolutivibrio sulfoxidireducens	0.393659	0.0380871	Unique indicator for RW
259	Bacteroidetes	Sphingobacteriia	Sphingobacteriales	Sphingobacteriaceae	Sphingobacterium	Sphingobacterium thalpophilum	0.432741	0.0178355	Unique indicator for RW
1572645	Proteobacteria	Gammaproteobacteria	Oceanospirillales	Oceanospirillaceae	Neptunomonas	Neptunomonas phycophila	0.531569	0.00277924	Unique indicator for RW
61435	Chloroflexi	Dehalococcoidia	Dehalococcoidales	Dehalococcoidaceae	Dehalococcoides	Dehalococcoides mccartyi	0.45544	0.00277924	Unique indicator for RW
680279	Proteobacteria	Gammaproteobacteria	Alteromonadales	Alteromonadaceae	Agarivorans	Agarivorans gilvus	0.554731	0.00277924	Unique indicator for RW
2163011	Proteobacteria	Betaproteobacteria	Burkholderiales	Alcaligenaceae	Orrella	Algicoccus marinus	0.72856	0.00277924	Unique indicator for RW
1246	Firmicutes	Bacilli	Lactobacillales	Lactobacillaceae	Leuconostoc	Leuconostoc lactis	0.45392	0.00277924	Unique indicator for RW
2785785	Proteobacteria	Gammaproteobacteria	Methylococcales	Methylococcaceae	Methylomonas	Methylomonas sp. LL1	0.646779	0.00277924	Unique indicator for RW
1671721	Proteobacteria	Gammaproteobacteria	Pseudomonadales	Marinobacteraceae	Marinobacter	Marinobacter sp. CP1	0.665284	0.00277924	Unique indicator for RW
2115978	Proteobacteria	Alphaproteobacteria	Rickettsiales	Rickettsiaceae	Candidatus Phycorickettsia	Candidatus Phycorickettsia trachydisci	0.497505	0.00277924	Unique indicator for RW
44674	Campylobacterota	Epsilonproteobacteria	Campylobacterales	Sulfurospirillaceae	Sulfurospirillum	Sulfurospirillum barnesii	0.565396	0.00277924	Unique indicator for RW
221350	Cyanobacteria	Cyanophyceae	Synechococcales	Synechococcaceae	Synechococcus	Synechococcus sp. RS9907	0.296816	0.0415628	Unique indicator for RW
2681547	Proteobacteria	Gammaproteobacteria	Cellvibrionales	Microbulbiferaceae	Microbulbifer	Microbulbifer sp. SH-1	0.652259	0.00277924	Unique indicator for RW
1458492	Bacteroidetes	Flavobacteriia	Flavobacteriales	Flavobacteriaceae	Myroides	Myroides sp. ZB35	0.386609	0.0346283	Unique indicator for RW
280473	Bacteroidetes	Cytophagia	Cytophagales	Cyclobacteriaceae	Aquiflexum	Aquiflexum balticum	0.732262	0.00277924	Unique indicator for RW
1603555	Nitrososphaerota	Nitrososphaerota incertae sedis	Candidatus Nitrosotenuis	-	-	Candidatus Nitrosotenuis cloacae	0.408924	0.00277924	Unique indicator for RW
437505	Proteobacteria	Gammaproteobacteria	Chromatiales	Granulosicoccaceae	Granulosicoccus	Granulosicoccus antarcticus	0.68052	0.00277924	Unique indicator for RW
2583823	Thermodesulfobacteriota	Desulfovibrionia	Desulfovibrionales	Desulfovibrionaceae	Salidesulfovibrio	Desulfovibrio sp. IOR2	0.448835	0.00277924	Unique indicator for RW
2772483	Bacteroidetes	Cytophagia	Cytophagales	Cyclobacteriaceae	Algoriphagus	Algoriphagus sp. Y33	0.616189	0.00277924	Unique indicator for RW
1727163	Bacteroidetes	Cytophagia	Cytophagales	Cyclobacteriaceae	Algoriphagus	Algoriphagus sanaruensis	0.724268	0.00277924	Unique indicator for RW
1666906	Proteobacteria	Gammaproteobacteria	Oceanospirillales	Halomonadaceae	Halomonas	Halomonas sp. HL-93	0.555374	0.00277924	Unique indicator for RW
743722	Bacteroidetes	Sphingobacteriia	Sphingobacteriales	Sphingobacteriaceae	Sphingobacterium	Sphingobacterium sp. 21	0.488097	0.00744213	Unique indicator for RW
2021234	Proteobacteria	Gammaproteobacteria	Xanthomonadales	Rhodanobacteraceae	Ahniella	Ahniella affigens	0.433856	0.0235473	Unique indicator for RW
2592345	Bacteroidetes	Sphingobacteriia	Sphingobacteriales	Sphingobacteriaceae	Olivibacter	Olivibacter sp. LS-1	0.646636	0.00277924	Unique indicator for RW
2810512	Bacteroidetes	Cytophagia	Cytophagales	Fulvivirgaceae	Fulvivirga	Fulvivirga sp. S481	0.66208	0.00277924	Unique indicator for RW
1249552	Proteobacteria	Gammaproteobacteria	Gammaproteobacteria incertae sedis	Pseudohongiella	Pseudohongiella spirulinae	Pseudohongiella spirulinae	0.670264	0.00277924	Unique indicator for RW
1116375	Proteobacteria	Gammaproteobacteria	Vibrionales	Vibrionaceae	Vibrio	Vibrio sp. EJY3	0.432812	0.00277924	Unique indicator for RW
1325564	Nitrospirota	Nitrospiria	Nitrospirales	Nitrospiraceae	Nitrospira	Nitrospira japonica	0.399186	0.0380871	Unique indicator for RW
2109685	Actinobacteria	Coriobacteriia	Coriobacteriales	Atopobiaceae	Olsenella	Olsenella sp. GAM18	0.56193	0.00518498	Unique indicator for RW
889453	Bacteroidetes	Bacteroidia	Marinilabiliales	Marinilabiliaceae	Alkalitalea	Alkalitalea saponilacus	0.669856	0.00277924	Unique indicator for RW
2488665	Proteobacteria	Gammaproteobacteria	Pseudomonadales	Marinobacteraceae	Marinobacter	Marinobacter sp. NP-4(2019)	0.738499	0.00277924	Unique indicator for RW
1346287	Proteobacteria	Gammaproteobacteria	Oceanospirillales	Halomonadaceae	Halomonas	Halomonas sp. A3H3	0.382802	0.0449648	Unique indicator for RW
104	Bacteroidetes	Cytophagia	Cytophagales	Cyclobacteriaceae	Cyclobacterium	Cyclobacterium marinum	0.621976	0.00277924	Unique indicator for RW
2305508	Bacteroidetes	Sphingobacteriia	Sphingobacteriales	Sphingobacteriaceae	Mucilaginibacter	Mucilaginibacter celer	0.475772	0.0137698	Unique indicator for RW
141451	Proteobacteria	Gammaproteobacteria	Oceanospirillales	Oleiphilaceae	Oleiphilus	Oleiphilus messinensis	0.706685	0.00277924	Unique indicator for RW
2779518	Firmicutes	Clostridia	Eubacteriales	Lachnospiraceae	Blautia	Blautia sp. LZLJ-3	0.477942	0.00277924	Unique indicator for RW
63561	Thermodesulfobacteriota	Desulfovibrionia	Desulfovibrionales	Desulfovibrionaceae	Desulfovibrio	Desulfovibrio sulfodismutans	0.460305	0.0095962	Unique indicator for RW
421	Proteobacteria	Gammaproteobacteria	Methylococcales	Methylococcaceae	Methylomonas	Methylomonas methanica	0.727311	0.00277924	Unique indicator for RW
1442552	Cyanobacteria	Cyanophyceae	Synechococcales	Synechococcaceae	Synechococcus	Synechococcus sp. BOUM118	0.313543	0.0449648	Unique indicator for RW
390884	Bacteroidetes	Cytophagia	Cytophagales	Cyclobacteriaceae	Echinicola	Echinicola vietnamensis	0.587035	0.00518498	Unique indicator for RW
2588534	Proteobacteria	Betaproteobacteria	Nitrosomonadales	Methylophilaceae	Methylophilus	Methylophilus medardicus	0.586225	0.00277924	Unique indicator for RW
397865	Bacteroidetes	Bacteroidia	Bacteroidales	Barnesiellaceae	Barnesiella	Barnesiella viscericola	0.694032	0.00277924	Unique indicator for RW
2588536	Proteobacteria	Betaproteobacteria	Nitrosomonadales	Methylophilaceae	Candidatus Methylopumilus	Candidatus Methylopumilus universalis	0.67494	0.00277924	Unique indicator for RW
702114	Proteobacteria	Gammaproteobacteria	Methylococcales	Methylococcaceae	Methylomonas	Methylomonas koyamae	0.605118	0.00277924	Unique indicator for RW
1574161	Proteobacteria	Gammaproteobacteria	Enterobacterales	Morganellaceae	Proteus	Proteus terrae	0.569924	0.00277924	Unique indicator for RW
158327	Proteobacteria	Gammaproteobacteria	Oceanospirillales	Hahellaceae	Hahella	Hahella chejuensis	0.534051	0.00277924	Unique indicator for RW
1763883	Proteobacteria	Gammaproteobacteria	Vibrionales	Vibrionaceae	Vibrio	Vibrio cidicii	0.544756	0.00277924	Unique indicator for RW
1510150	Proteobacteria	Gammaproteobacteria	Pseudomonadales	Pseudomonadaceae	Permianibacter	Permianibacter aggregans	0.76973	0.00277924	Unique indicator for RW
668	Proteobacteria	Gammaproteobacteria	Vibrionales	Vibrionaceae	Aliivibrio	Aliivibrio fischeri	0.546273	0.00277924	Unique indicator for RW
2751153	Bacteroidetes	Bacteroidia	Bacteroidales	Barnesiellaceae	Coprobacter	Coprobacter sp. 2CBH44	0.684352	0.00277924	Unique indicator for RW
1761789	Proteobacteria	Gammaproteobacteria	Oceanospirillales	Halomonadaceae	Halomonas	Halomonas sp. hl-4	0.648687	0.00277924	Unique indicator for RW
2686245	Uroviricota	Caudoviricetes	-	-	Muminvirus	Flavobacterium phage vB_FspS_filifjonk9-1	0.231159	0.0467526	Unique indicator for RW
1597	Firmicutes	Bacilli	Lactobacillales	Lactobacillaceae	Lacticaseibacillus	Lacticaseibacillus paracasei	0.789395	0.00277924	Unique indicator for RW
1891926	Planctomycetota	Planctomycetia	Planctomycetales	Planctomycetaceae	Fuerstiella	Fuerstia marisgermanicae	0.403717	0.0328258	Unique indicator for RW
210	Campylobacterota	Epsilonproteobacteria	Campylobacterales	Helicobacteraceae	Helicobacter	Helicobacter pylori	0.837977	0.00277924	Unique indicator for RW
1504981	Proteobacteria	Gammaproteobacteria	Oceanospirillales	Halomonadaceae	Halomonas	Halomonas sp. KO116	0.683073	0.00277924	Unique indicator for RW
1526571	Proteobacteria	Gammaproteobacteria	Alteromonadales	Alteromonadaceae	Lacimicrobium	Lacimicrobium alkaliphilum	0.640467	0.00277924	Unique indicator for RW
2699430	Proteobacteria	Gammaproteobacteria	Chromatiales	Chromatiaceae	Caldichromatium	Caldichromatium japonicum	0.551107	0.00277924	Unique indicator for RW
430522	Bacteroidetes	Sphingobacteriia	Sphingobacteriales	Sphingobacteriaceae	Pedobacter	Pedobacter steynii	0.406099	0.0398481	Unique indicator for RW
2773454	Proteobacteria	Gammaproteobacteria	Oceanospirillales	Oceanospirillaceae	Marinomonas	Marinomonas algicola	0.553399	0.00277924	Unique indicator for RW
1854493	Campylobacterota	Epsilonproteobacteria	Campylobacterales	Sulfurospirillaceae	Sulfurospirillum	Sulfurospirillum sp. ACSTCE	0.481166	0.00744213	Unique indicator for RW
1884907	Actinobacteria	Actinomycetes	Candidatus Nanopelagicales	Candidatus Nanopelagicaceae	Candidatus Planktophila	Candidatus Planktophila vernalis	0.379323	0.00277924	Unique indicator for RW
351091	Firmicutes	Clostridia	Eubacteriales	Oscillospiraceae	Oscillibacter	Oscillibacter valericigenes	0.476931	0.00277924	Unique indicator for RW
1538553	Proteobacteria	Gammaproteobacteria	Methylococcales	Methylococcaceae	Methylomonas	Methylomonas denitrificans	0.739313	0.00277924	Unique indicator for RW
1245	Firmicutes	Bacilli	Lactobacillales	Lactobacillaceae	Leuconostoc	Leuconostoc mesenteroides	0.684664	0.00277924	Unique indicator for RW
689	Proteobacteria	Gammaproteobacteria	Vibrionales	Vibrionaceae	Vibrio	Vibrio mediterranei	0.56151	0.00277924	Unique indicator for RW
1583100	Bacteroidetes	Flavobacteriia	Flavobacteriales	Flavobacteriaceae	Myroides	Myroides sp. A21	0.42262	0.0235473	Unique indicator for RW
856	Fusobacteriota	Fusobacteriia	Fusobacteriales	Fusobacteriaceae	Fusobacterium	Fusobacterium varium	0.684331	0.00277924	Unique indicator for RW
160808	Proteobacteria	Acidithiobacillia	Acidithiobacillales	Acidithiobacillaceae	Acidithiobacillus	Acidithiobacillus ferrivorans	0.61533	0.00277924	Unique indicator for RW
2769490	Proteobacteria	Gammaproteobacteria	Alteromonadales	Colwelliaceae	Thalassotalea	Thalassotalea sp. LPB0316	0.410013	0.0273292	Unique indicator for RW
1807691	Bacteroidetes	Cytophagia	Cytophagales	Cyclobacteriaceae	Echinicola	Echinicola rosea	0.615472	0.00277924	Unique indicator for RW
28172	Proteobacteria	Gammaproteobacteria	Vibrionales	Vibrionaceae	Vibrio	Vibrio metschnikovii	0.607412	0.00277924	Unique indicator for RW
28173	Proteobacteria	Gammaproteobacteria	Vibrionales	Vibrionaceae	Vibrio	Vibrio nigripulchritudo	0.668502	0.00277924	Unique indicator for RW
861	Fusobacteriota	Fusobacteriia	Fusobacteriales	Fusobacteriaceae	Fusobacterium	Fusobacterium ulcerans	0.55747	0.00277924	Unique indicator for RW
1913578	Proteobacteria	Alphaproteobacteria	Sphingomonadales	Sphingomonadaceae	Sphingorhabdus	Sphingopyxis sp. LPB0140	0.408294	0.0346283	Unique indicator for RW
83561	Chlamydiota	Chlamydiia	Parachlamydiales	Simkaniaceae	Simkania	Simkania negevensis	0.284413	0.00277924	Unique indicator for RW
86304	Proteobacteria	Gammaproteobacteria	Cellvibrionales	Cellvibrionaceae	Saccharophagus	Saccharophagus degradans	0.603337	0.00277924	Unique indicator for RW
39765	Proteobacteria	Gammaproteobacteria	Thiotrichales	Piscirickettsiaceae	Hydrogenovibrio	Hydrogenovibrio crunogenus	0.62165	0.00277924	Unique indicator for RW
320787	Bacteroidetes	Cytophagia	Cytophagales	Cyclobacteriaceae	Cyclobacterium	Cyclobacterium amurskyense	0.550121	0.00277924	Unique indicator for RW
1740262	Proteobacteria	Gammaproteobacteria	Alteromonadales	Alteromonadaceae	Catenovulum	Catenovulum sediminis	0.510049	0.00277924	Unique indicator for RW
35703	Proteobacteria	Gammaproteobacteria	Enterobacterales	Enterobacteriaceae	Citrobacter	Citrobacter amalonaticus	0.406888	0.00518498	Unique indicator for RW
61635	Mycoplasmatota	Mollicutes	Acholeplasmatales	Acholeplasmataceae	Paracholeplasma	Acholeplasma brassicae	0.255379	0.00277924	Unique indicator for RW
716816	Proteobacteria	Gammaproteobacteria	Cellvibrionales	Spongiibacteraceae	Oceanicoccus	Oceanicoccus sagamiensis	0.687049	0.00277924	Unique indicator for RW
29466	Firmicutes	Negativicutes	Veillonellales	Veillonellaceae	Veillonella	Veillonella parvula	0.634642	0.00277924	Unique indicator for RW
1581680	Proteobacteria	Betaproteobacteria	Nitrosomonadales	Methylophilaceae	Candidatus Methylopumilus	Candidatus Methylopumilus turicensis	0.588116	0.00277924	Unique indicator for RW
1909699	Thermodesulfobacteriota	Desulfobulbia	Desulfobulbales	Desulfobulbaceae	Desulfobulbus	Desulfobulbus oligotrophicus	0.705643	0.00277924	Unique indicator for RW
936476	Proteobacteria	Gammaproteobacteria	Oceanospirillales	Oceanospirillaceae	Marinomonas	Marinomonas posidonica	0.566619	0.00277924	Unique indicator for RW
2557994	Bacteroidetes	Sphingobacteriia	Sphingobacteriales	Sphingobacteriaceae	Sphingobacterium	Sphingobacterium sp. CZ-2	0.675185	0.00277924	Unique indicator for RW
669	Proteobacteria	Gammaproteobacteria	Vibrionales	Vibrionaceae	Vibrio	Vibrio harveyi	0.630228	0.00277924	Unique indicator for RW
246167	Proteobacteria	Gammaproteobacteria	Vibrionales	Vibrionaceae	Vibrio	Vibrio crassostreae	0.346337	0.00277924	Unique indicator for RW
388413	Bacteroidetes	Cytophagia	Cytophagales	Cyclobacteriaceae	Algoriphagus	Algoriphagus machipongonensis	0.633522	0.00277924	Unique indicator for RW
1442136	Proteobacteria	Gammaproteobacteria	Chromatiales	Ectothiorhodospiraceae	Ectothiorhodospira	Ectothiorhodospira sp. BSL-9	0.535164	0.00277924	Unique indicator for RW
190893	Proteobacteria	Gammaproteobacteria	Vibrionales	Vibrionaceae	Vibrio	Vibrio coralliilyticus	0.581177	0.00277924	Unique indicator for RW
2479546	Proteobacteria	Gammaproteobacteria	Vibrionales	Vibrionaceae	Vibrio	Vibrio zhugei	0.576439	0.00277924	Unique indicator for RW
1354	Firmicutes	Bacilli	Lactobacillales	Enterococcaceae	Enterococcus	Enterococcus hirae	0.549633	0.00277924	Unique indicator for RW
1769779	Proteobacteria	Gammaproteobacteria	Cellvibrionales	Microbulbiferaceae	Microbulbifer	Microbulbifer aggregans	0.635987	0.00277924	Unique indicator for RW
405	Proteobacteria	Betaproteobacteria	Nitrosomonadales	Methylophilaceae	Methylobacillus	Methylobacillus flagellatus	0.703504	0.00277924	Unique indicator for RW
947919	Thermodesulfobacteriota	Desulfobacteria	Desulfobacterales	Desulfosarcinaceae	Desulfosarcina	Desulfosarcina widdelii	0.644671	0.00277924	Unique indicator for RW
865	Firmicutes	Negativicutes	Selenomonadales	Selenomonadaceae	Pectinatus	Pectinatus frisingensis	0.653276	0.00277924	Unique indicator for RW
138074	Proteobacteria	Gammaproteobacteria	Enterobacterales	Yersiniaceae	Serratia	Serratia symbiotica	0.81405	0.00277924	Unique indicator for RW
2714934	Actinobacteria	Actinomycetes	Micrococcales	Microbacteriaceae	Leucobacter	Leucobacter insecticola	0.386507	0.0380871	Unique indicator for RW
2560057	Proteobacteria	Alphaproteobacteria	Rhodospirillales	Terasakiellaceae	Terasakiella	Terasakiella sp. SH-1	0.627253	0.00277924	Unique indicator for RW
102684	Firmicutes	Bacilli	Lactobacillales	Streptococcaceae	Streptococcus	Streptococcus infantarius	0.596591	0.00277924	Unique indicator for RW
1727196	Proteobacteria	Gammaproteobacteria	Methylococcales	Methylococcaceae	Methylomonas	Methylomonas sp. DH-1	0.603438	0.00277924	Unique indicator for RW
50719	Proteobacteria	Gammaproteobacteria	Vibrionales	Vibrionaceae	Vibrio	Vibrio diabolicus	0.536267	0.00277924	Unique indicator for RW
2785908	Proteobacteria	Alphaproteobacteria	Rhodospirillales	Thalassospiraceae	Thalassospira	Thalassospira sp. A40-3	0.551047	0.00518498	Unique indicator for RW
2696063	Firmicutes	Clostridia	Eubacteriales	Lachnospiraceae	Anaerocolumna	Anaerocolumna sedimenticola	0.572279	0.00277924	Unique indicator for RW
1642647	Bacteroidetes	Bacteroidia	Bacteroidales	Dysgonomonadaceae	Proteiniphilum	Proteiniphilum saccharofermentans	0.629245	0.00277924	Unique indicator for RW
421628	Proteobacteria	Gammaproteobacteria	Chromatiales	Ectothiorhodospiraceae	Ectothiorhodospira	Ectothiorhodospira haloalkaliphila	0.452277	0.00277924	Unique indicator for RW
2785911	Proteobacteria	Alphaproteobacteria	Rhodospirillales	Thalassospiraceae	Thalassospira	Thalassospira sp. B30-1	0.502617	0.00518498	Unique indicator for RW
44012	Proteobacteria	Gammaproteobacteria	Alteromonadales	Ferrimonadaceae	Ferrimonas	Ferrimonas balearica	0.721384	0.00277924	Unique indicator for RW
2764720	Bacteroidetes	Sphingobacteriia	Sphingobacteriales	Sphingobacteriaceae	Olivibacter	Olivibacter sp. SDN3	0.571521	0.00277924	Unique indicator for RW
1094342	Proteobacteria	Gammaproteobacteria	Oceanospirillales	Alcanivoracaceae	Alloalcanivorax	Alcanivorax xenomutans	0.518901	0.00518498	Unique indicator for RW
2559597	Proteobacteria	Betaproteobacteria	Nitrosomonadales	Gallionellaceae	Candidatus Nitrotoga	Candidatus Nitrotoga sp. AM1P	0.760475	0.00277924	Unique indicator for RW
1318	Firmicutes	Bacilli	Lactobacillales	Streptococcaceae	Streptococcus	Streptococcus parasanguinis	0.550957	0.00277924	Unique indicator for RW
220697	Proteobacteria	Alphaproteobacteria	Rhodospirillales	Thalassospiraceae	Thalassospira	Thalassospira xiamenensis	0.706928	0.00277924	Unique indicator for RW
199	Campylobacterota	Epsilonproteobacteria	Campylobacterales	Campylobacteraceae	Campylobacter	Campylobacter concisus	0.88874	0.00277924	Unique indicator for RW
204038	Proteobacteria	Gammaproteobacteria	Enterobacterales	Pectobacteriaceae	Dickeya	Dickeya dadantii	0.620358	0.00277924	Unique indicator for RW
2304594	Proteobacteria	Gammaproteobacteria	Pseudomonadales	Marinobacteraceae	Marinobacter	Marinobacter sp. Arc7-DN-1	0.681115	0.00277924	Unique indicator for RW
327575	Bacteroidetes	Flavobacteriia	Flavobacteriales	Flavobacteriaceae	Capnocytophaga	Capnocytophaga leadbetteri	0.442675	0.00277924	Unique indicator for RW
2079575	Actinobacteria	Actinomycetes	Micrococcales	Microbacteriaceae	Aurantimicrobium	Aurantimicrobium sp. MWH-Uga1	0.469649	0.00277924	Unique indicator for RW
190895	Proteobacteria	Gammaproteobacteria	Vibrionales	Vibrionaceae	Vibrio	Vibrio rotiferianus	0.438848	0.00277924	Unique indicator for RW
263	Proteobacteria	Gammaproteobacteria	Thiotrichales	Francisellaceae	Francisella	Francisella tularensis	0.788882	0.00277924	Unique indicator for RW
299767	Proteobacteria	Gammaproteobacteria	Enterobacterales	Enterobacteriaceae	Enterobacter	Enterobacter ludwigii	0.354792	0.0116875	Unique indicator for RW
1017	Bacteroidetes	Flavobacteriia	Flavobacteriales	Flavobacteriaceae	Capnocytophaga	Capnocytophaga gingivalis	0.473945	0.00277924	Unique indicator for RW
2172099	Proteobacteria	Gammaproteobacteria	Alteromonadales	Alteromonadaceae	Saccharobesus	Catenovulum sp. CCB-QB4	0.524423	0.00277924	Unique indicator for RW
1883414	Proteobacteria	Gammaproteobacteria	Oceanospirillales	Halomonadaceae	Pistricoccus	Pistricoccus aurantiacus	0.596945	0.00277924	Unique indicator for RW
2161747	Proteobacteria	Gammaproteobacteria	Oceanospirillales	Saccharospirillaceae	Saccharospirillum	Saccharospirillum mangrovi	0.68804	0.00277924	Unique indicator for RW
2686359	Proteobacteria	Gammaproteobacteria	Alteromonadales	Alteromonadaceae	Paraglaciecola	Paraglaciecola sp. L1A13	0.517433	0.00277924	Unique indicator for RW
2766470	Firmicutes	Bacilli	Lactobacillales	Lactobacillaceae	Leuconostoc	Leuconostoc falkenbergense	0.437495	0.00277924	Unique indicator for RW
2820710	Proteobacteria	Gammaproteobacteria	Alteromonadales	Pseudoalteromonadaceae	Psychrosphaera	Psychrosphaera sp. MTZ26	0.479722	0.00277924	Unique indicator for RW
2733487	Proteobacteria	Gammaproteobacteria	Oceanospirillales	Halomonadaceae	Halomonas	Halomonas sp. MCCC 1A13316	0.480354	0.0137698	Unique indicator for RW
1501	Firmicutes	Clostridia	Eubacteriales	Clostridiaceae	Clostridium	Clostridium pasteurianum	0.797036	0.00277924	Unique indicator for RW
1348114	Proteobacteria	Gammaproteobacteria	Alteromonadales	Pseudoalteromonadaceae	Pseudoalteromonas	Pseudoalteromonas piratica	0.461384	0.00277924	Unique indicator for RW
310575	Proteobacteria	Betaproteobacteria	Burkholderiales	Alcaligenaceae	Advenella	Advenella kashmirensis	0.668141	0.00277924	Unique indicator for RW
48074	Proteobacteria	Gammaproteobacteria	Cellvibrionales	Microbulbiferaceae	Microbulbifer	Microbulbifer hydrolyticus	0.652844	0.00277924	Unique indicator for RW
754476	Proteobacteria	Gammaproteobacteria	Thiotrichales	Piscirickettsiaceae	Methylophaga	Methylophaga nitratireducenticrescens	0.781488	0.00277924	Unique indicator for RW
879	Thermodesulfobacteriota	Desulfovibrionia	Desulfovibrionales	Desulfovibrionaceae	Megalodesulfovibrio	Desulfovibrio gigas	0.394119	0.0328258	Unique indicator for RW
2771012	Proteobacteria	Gammaproteobacteria	Chromatiales	Wenzhouxiangellaceae	Wenzhouxiangella	Wenzhouxiangella sp. AB-CW3	0.434656	0.0255131	Unique indicator for RW
2136172	Proteobacteria	Gammaproteobacteria	Oceanospirillales	Halomonadaceae	Halomonas	Halomonas sp. SF2003	0.57092	0.00277924	Unique indicator for RW
2708020	Proteobacteria	Gammaproteobacteria	Legionellales	Legionellaceae	Legionella	Legionella sp. TUM19329	0.652786	0.00277924	Unique indicator for RW
1173586	Proteobacteria	Gammaproteobacteria	Alteromonadales	Shewanellaceae	Shewanella	Shewanella litorisediminis	0.373915	0.0380871	Unique indicator for RW
589873	Proteobacteria	Gammaproteobacteria	Alteromonadales	Alteromonadaceae	Alteromonas	Alteromonas australica	0.461569	0.00277924	Unique indicator for RW
89153	Firmicutes	Clostridia	Eubacteriales	Lachnospiraceae	Lachnoclostridium	[Clostridium] hylemonae	0.468087	0.00277924	Unique indicator for RW
51515	Firmicutes	Clostridia	Eubacteriales	Peptococcaceae	Dehalobacterium	Dehalobacterium formicoaceticum	0.439332	0.00277924	Unique indicator for RW
1076588	Proteobacteria	Gammaproteobacteria	Gammaproteobacteria incertae sedis	Thiolapillus	Thiolapillus brandeum	Thiolapillus brandeum	0.422254	0.00277924	Unique indicator for RW
927	Proteobacteria	Gammaproteobacteria	Chromatiales	Halothiobacillaceae	Halothiobacillus	Halothiobacillus neapolitanus	0.85937	0.00277924	Unique indicator for RW
119864	Proteobacteria	Gammaproteobacteria	Oceanospirillales	Oceanospirillaceae	Marinomonas	Marinomonas mediterranea	0.584376	0.00277924	Unique indicator for RW
1936990	Nitrospirota	Nitrospiria	Nitrospirales	Nitrospiraceae	Nitrospira	Nitrospira sp. KM1	0.408005	0.0310069	Unique indicator for RW
96230	Proteobacteria	Gammaproteobacteria	Legionellales	Legionellaceae	Legionella	Legionella fallonii	0.663031	0.00277924	Unique indicator for RW
676208	Proteobacteria	Gammaproteobacteria	Legionellales	Coxiellaceae	Rickettsiella	Candidatus Rickettsiella viridis	0.573732	0.00277924	Unique indicator for RW
683042	Actinobacteria	Actinomycetes	Micrococcales	Microbacteriaceae	Leucobacter	Leucobacter denitrificans	0.445786	0.0178355	Unique indicator for RW
2745199	Proteobacteria	Gammaproteobacteria	Cellvibrionales	Microbulbiferaceae	Microbulbifer	Microbulbifer sp. YPW1	0.629204	0.00277924	Unique indicator for RW
89152	Firmicutes	Clostridia	Eubacteriales	Peptostreptococcaceae	Peptacetobacter	Peptacetobacter hiranonis	0.514542	0.00277924	Unique indicator for RW
2781961	Bacteroidetes	Cytophagia	Cytophagales	Cyclobacteriaceae	Echinicola	Echinicola sp. 20G	0.61162	0.00518498	Unique indicator for RW
302406	Proteobacteria	Betaproteobacteria	Burkholderiales	Alcaligenaceae	Advenella	Advenella mimigardefordensis	0.653204	0.00277924	Unique indicator for RW
43662	Proteobacteria	Gammaproteobacteria	Alteromonadales	Pseudoalteromonadaceae	Pseudoalteromonas	Pseudoalteromonas piscicida	0.465156	0.00518498	Unique indicator for RW
2547598	Proteobacteria	Gammaproteobacteria	Pseudomonadales	Marinobacteraceae	Marinobacter	Marinobacter sp. JH2	0.742034	0.00277924	Unique indicator for RW
1267423	Bacteroidetes	Cytophagia	Cytophagales	Roseivirgaceae	Roseivirga	Roseivirga pacifica	0.632163	0.00277924	Unique indicator for RW
1516059	Proteobacteria	Gammaproteobacteria	Cellvibrionales	Microbulbiferaceae	Microbulbifer	Microbulbifer sp. ALW1	0.684782	0.00277924	Unique indicator for RW
1042156	Firmicutes	Clostridia	Eubacteriales	Clostridiaceae	Clostridium	Clostridium sp. SY8519	0.483272	0.00277924	Unique indicator for RW
2724150	Firmicutes	Clostridia	Eubacteriales	Peptostreptococcaceae	Romboutsia	Romboutsia sp. CE17	0.63864	0.00277924	Unique indicator for RW
2656761	Bacteroidetes	Flavobacteriia	Flavobacteriales	Weeksellaceae	Apibacter	Apibacter sp. B2966	0.631123	0.00277924	Unique indicator for RW
2582913	Proteobacteria	Alphaproteobacteria	Emcibacterales	Emcibacteraceae	Luteithermobacter	Luteithermobacter gelatinilyticus	0.544024	0.00518498	Unique indicator for RW
2027919	Proteobacteria	Gammaproteobacteria	Enterobacterales	Enterobacteriaceae	Enterobacter	Enterobacter cloacae complex sp.	0.34937	0.00518498	Unique indicator for RW
1158459	Proteobacteria	Gammaproteobacteria	Enterobacterales	Enterobacteriaceae	Kosakonia	Kosakonia sacchari	0.522759	0.00277924	Unique indicator for RW
52227	Bacteroidetes	Bacteroidia	Bacteroidales	Prevotellaceae	Prevotella	Prevotella dentalis	0.481145	0.00277924	Unique indicator for RW
2026240	Proteobacteria	Gammaproteobacteria	Enterobacterales	Enterobacteriaceae	Klebsiella	Klebsiella quasivariicola	0.340116	0.00277924	Unique indicator for RW
252514	Proteobacteria	Gammaproteobacteria	Cellvibrionales	Microbulbiferaceae	Microbulbifer	Microbulbifer thermotolerans	0.717726	0.00277924	Unique indicator for RW
1435069	Proteobacteria	Gammaproteobacteria	Vibrionales	Vibrionaceae	Vibrio	Vibrio tritonius	0.604059	0.00277924	Unique indicator for RW
260552	Proteobacteria	Gammaproteobacteria	Cellvibrionales	Microbulbiferaceae	Microbulbifer	Microbulbifer agarilyticus	0.652397	0.00277924	Unique indicator for RW
44742	Thermodesulfobacteriota	Desulfovibrionia	Desulfovibrionales	Desulfovibrionaceae	Desulfovibrio	Desulfovibrio fairfieldensis	0.566917	0.00518498	Unique indicator for RW
2703787	Bacteroidetes	Chitinophagia	Chitinophagales	Chitinophagaceae	Chitinophaga	Chitinophaga agri	0.495358	0.0095962	Unique indicator for RW
2603215	Proteobacteria	Gammaproteobacteria	Pseudomonadales	Marinobacteraceae	Marinobacter	Marinobacter fonticola	0.670323	0.00277924	Unique indicator for RW
1763536	Proteobacteria	Gammaproteobacteria	Alteromonadales	Colwelliaceae	Thalassotalea	Thalassotalea crassostreae	0.421195	0.0178355	Unique indicator for RW
2608981	Proteobacteria	Gammaproteobacteria	Methylococcales	Methylococcaceae	Methylomonas	Methylomonas rhizoryzae	0.637597	0.00277924	Unique indicator for RW
1010	Bacteroidetes	Sphingobacteriia	Sphingobacteriales	Sphingobacteriaceae	Sphingobacterium	Sphingobacterium mizutaii	0.723241	0.00277924	Unique indicator for RW
208962	Proteobacteria	Gammaproteobacteria	Enterobacterales	Enterobacteriaceae	Escherichia	Escherichia albertii	0.583571	0.00277924	Unique indicator for RW
2662364	Bacteroidetes	Sphingobacteriia	Sphingobacteriales	Sphingobacteriaceae	Sphingobacterium	Sphingobacterium sp. dk4302	0.574247	0.00277924	Unique indicator for RW
2305987	Proteobacteria	Alphaproteobacteria	Hyphomicrobiales	Phyllobacteriaceae	Lentilitoribacter	Lentilitoribacter sp. Alg239-R112	0.439693	0.0116875	Unique indicator for RW
1808979	Proteobacteria	Gammaproteobacteria	Methylococcales	Methylococcaceae	Candidatus Methylospira	Candidatus Methylospira mobilis	0.649387	0.00277924	Unique indicator for RW
1415568	Proteobacteria	Gammaproteobacteria	Pseudomonadales	Marinobacteraceae	Marinobacter	Marinobacter sp. LV10R510-11A	0.67619	0.00277924	Unique indicator for RW
1550579	Bacteroidetes	Sphingobacteriia	Sphingobacteriales	Sphingobacteriaceae	Mucilaginibacter	Mucilaginibacter gotjawali	0.498995	0.00518498	Unique indicator for RW
915	Proteobacteria	Betaproteobacteria	Nitrosomonadales	Nitrosomonadaceae	Nitrosomonas	Nitrosomonas europaea	0.648864	0.00277924	Unique indicator for RW
2552945	Proteobacteria	Gammaproteobacteria	Alteromonadales	Colwelliaceae	Thalassotalea	Thalassotalea sp. HSM 43	0.436186	0.0116875	Unique indicator for RW
2744479	Proteobacteria	Gammaproteobacteria	Alteromonadales	Pseudoalteromonadaceae	Flocculibacter	Pseudoalteromonas sp. SM1988	0.476998	0.00277924	Unique indicator for RW
204039	Proteobacteria	Gammaproteobacteria	Enterobacterales	Pectobacteriaceae	Dickeya	Dickeya dianthicola	0.737121	0.00277924	Unique indicator for RW
1196095	Proteobacteria	Gammaproteobacteria	Orbales	Orbaceae	Gilliamella	Gilliamella apicola	0.673566	0.00277924	Unique indicator for RW
2041044	Firmicutes	Clostridia	Eubacteriales	Eubacteriaceae	Eubacterium	Eubacterium maltosivorans	0.45338	0.00277924	Unique indicator for RW
539	Proteobacteria	Betaproteobacteria	Neisseriales	Neisseriaceae	Eikenella	Eikenella corrodens	0.687202	0.00277924	Unique indicator for RW
1811807	Proteobacteria	Gammaproteobacteria	Chromatiales	Granulosicoccaceae	Sulfuriflexus	Sulfuriflexus mobilis	0.622687	0.00277924	Unique indicator for RW
673	Proteobacteria	Gammaproteobacteria	Vibrionales	Vibrionaceae	Grimontia	Grimontia hollisae	0.706992	0.00277924	Unique indicator for RW
40545	Proteobacteria	Betaproteobacteria	Burkholderiales	Sutterellaceae	Sutterella	Sutterella wadsworthensis	0.758239	0.00277924	Unique indicator for RW
2713573	Bacteroidetes	Sphingobacteriia	Sphingobacteriales	Sphingobacteriaceae	Sphingobacterium	Sphingobacterium sp. DR205	0.619971	0.00277924	Unique indicator for RW
2426	Proteobacteria	Gammaproteobacteria	Cellvibrionales	Cellvibrionaceae	Teredinibacter	Teredinibacter turnerae	0.660623	0.00277924	Unique indicator for RW
285091	Proteobacteria	Gammaproteobacteria	Oceanospirillales	Alcanivoracaceae	Alloalcanivorax	Alcanivorax dieselolei	0.565725	0.00518498	Unique indicator for RW
2571030	Bacteroidetes	Cytophagia	Cytophagales	Hymenobacteraceae	Pontibacter	Pontibacter sp. SGAir0037	0.593452	0.00277924	Unique indicator for RW
122	Planctomycetota	Planctomycetia	Planctomycetales	Planctomycetaceae	Gimesia	Gimesia maris	0.375939	0.0415628	Unique indicator for RW
495	Proteobacteria	Betaproteobacteria	Neisseriales	Neisseriaceae	Neisseria	Neisseria elongata	0.795086	0.00277924	Unique indicator for RW
2746	Proteobacteria	Gammaproteobacteria	Oceanospirillales	Halomonadaceae	Halomonas	Halomonas elongata	0.408498	0.0380871	Unique indicator for RW
2716226	Proteobacteria	Betaproteobacteria	Burkholderiales	Alcaligenaceae	Pusillimonas	Pusillimonas sp. DMV24BSW_D	0.789539	0.00277924	Unique indicator for RW
1076550	Proteobacteria	Gammaproteobacteria	Enterobacterales	Erwiniaceae	Pantoea	Pantoea rwandensis	0.597006	0.00277924	Unique indicator for RW
29370	Firmicutes	Clostridia	Eubacteriales	Lachnospiraceae	Lacrimispora	Lacrimispora sphenoides	0.572517	0.00277924	Unique indicator for RW
51665	Firmicutes	Bacilli	Lactobacillales	Aerococcaceae	Aerococcus	Aerococcus urinaeequi	0.406482	0.00277924	Unique indicator for RW
496057	Bacteroidetes	Chitinophagia	Chitinophagales	Chitinophagaceae	Arachidicoccus	Arachidicoccus ginsenosidivorans	0.554858	0.00277924	Unique indicator for RW
1109412	Proteobacteria	Gammaproteobacteria	Enterobacterales	Pectobacteriaceae	Brenneria	Brenneria goodwinii	0.646056	0.00277924	Unique indicator for RW
2758037	Bacteroidetes	Flavobacteriia	Flavobacteriales	Weeksellaceae	Chryseobacterium	Chryseobacterium sp. cx-624	0.408588	0.0273292	Unique indicator for RW
266009	Proteobacteria	Betaproteobacteria	Nitrosomonadales	Methylophilaceae	Methylovorus	Methylovorus glucosotrophus	0.645156	0.00277924	Unique indicator for RW
2487150	Proteobacteria	Gammaproteobacteria	Enterobacterales	Enterobacteriaceae	Metakosakonia	Metakosakonia sp. MRY16-398	0.328444	0.00277924	Unique indicator for RW
418719	Proteobacteria	Gammaproteobacteria	Pseudomonadales	Marinobacteraceae	Marinobacter	Marinobacter salsuginis	0.706961	0.00277924	Unique indicator for RW
29571	Proteobacteria	Gammaproteobacteria	Oceanospirillales	Halomonadaceae	Halomonas	Halomonas subglaciescola	0.670168	0.00277924	Unique indicator for RW
208216	Proteobacteria	Alphaproteobacteria	Parvularculales	Parvularculaceae	Parvularcula	Parvularcula bermudensis	0.433807	0.0178355	Unique indicator for RW
43675	Actinobacteria	Actinomycetes	Micrococcales	Micrococcaceae	Rothia	Rothia mucilaginosa	0.484092	0.00518498	Unique indicator for RW
2728022	Bacteroidetes	Sphingobacteriia	Sphingobacteriales	Sphingobacteriaceae	Mucilaginibacter	Mucilaginibacter sp. F39-2	0.433481	0.0255131	Unique indicator for RW
839	Bacteroidetes	Bacteroidia	Bacteroidales	Prevotellaceae	Prevotella	Prevotella ruminicola	0.552677	0.00277924	Unique indicator for RW
351604	Thermodesulfobacteriota	Desulfuromonadia	Geobacterales	Geobacteraceae	Geotalea	Geobacter uraniireducens	0.581168	0.00277924	Unique indicator for RW
2675298	Proteobacteria	Betaproteobacteria	Nitrosomonadales	Sulfuricellaceae	Sulfuriferula	Sulfuriferula nivalis	0.840936	0.00277924	Unique indicator for RW
2785918	Proteobacteria	Gammaproteobacteria	Alteromonadales	Alteromonadaceae	Salinimonas	Salinimonas sp. G2-b	0.596177	0.00277924	Unique indicator for RW
837	Bacteroidetes	Bacteroidia	Bacteroidales	Porphyromonadaceae	Porphyromonas	Porphyromonas gingivalis	0.607985	0.00277924	Unique indicator for RW
2494234	Proteobacteria	Betaproteobacteria	Burkholderiales	Sutterellaceae	Sutterella	Sutterella megalosphaeroides	0.618881	0.00277924	Unique indicator for RW
81475	Proteobacteria	Gammaproteobacteria	Xanthomonadales	Rhodanobacteraceae	Frateuria	Frateuria aurantia	0.38601	0.0398481	Unique indicator for RW
564	Proteobacteria	Gammaproteobacteria	Enterobacterales	Enterobacteriaceae	Escherichia	Escherichia fergusonii	0.512833	0.00277924	Unique indicator for RW
2589990	Proteobacteria	Gammaproteobacteria	Vibrionales	Vibrionaceae	Vibrio	Vibrio sp. Scap24	0.396236	0.00277924	Unique indicator for RW
2588535	Proteobacteria	Betaproteobacteria	Nitrosomonadales	Methylophilaceae	Candidatus Methylopumilus	Candidatus Methylopumilus rimovensis	0.615218	0.00277924	Unique indicator for RW
2029983	Bacteroidetes	Chitinophagia	Chitinophagales	Chitinophagaceae	Chitinophaga	Chitinophaga caeni	0.514982	0.00518498	Unique indicator for RW
450	Proteobacteria	Gammaproteobacteria	Legionellales	Legionellaceae	Legionella	Legionella longbeachae	0.696056	0.00277924	Unique indicator for RW
2488810	Firmicutes	Clostridia	Eubacteriales	Oscillospiraceae	Ruminiclostridium	Ruminiclostridium herbifermentans	0.603571	0.00277924	Unique indicator for RW
2683272	Proteobacteria	Gammaproteobacteria	Oceanospirillales	Zooshikellaceae	Spartinivicinus	Spartinivicinus ruber	0.691738	0.00277924	Unique indicator for RW
2675053	Proteobacteria	Gammaproteobacteria	Thiotrichales	Piscirickettsiaceae	Thiosulfativibrio	Thiosulfativibrio zosterae	0.659384	0.00277924	Unique indicator for RW
1639108	Proteobacteria	Gammaproteobacteria	Enterobacterales	Yersiniaceae	Chania	Chania multitudinisentens	0.594377	0.00277924	Unique indicator for RW
1548547	Proteobacteria	Gammaproteobacteria	Chromatiales	Woeseiaceae	Woeseia	Woeseia oceani	0.624091	0.00277924	Unique indicator for RW
66969	Proteobacteria	Gammaproteobacteria	Legionellales	Legionellaceae	Legionella	Legionella waltersii	0.729616	0.00277924	Unique indicator for RW
2042057	Proteobacteria	Gammaproteobacteria	Enterobacterales	Pectobacteriaceae	Pectobacterium	Pectobacterium polaris	0.567655	0.00277924	Unique indicator for RW
454	Proteobacteria	Gammaproteobacteria	Legionellales	Legionellaceae	Legionella	Legionella israelensis	0.715373	0.00277924	Unique indicator for RW
673372	Proteobacteria	Gammaproteobacteria	Vibrionales	Vibrionaceae	Vibrio	Vibrio casei	0.580969	0.00277924	Unique indicator for RW
1860122	Proteobacteria	Gammaproteobacteria	Chromatiales	Halothiobacillaceae	Halothiobacillus	Halothiobacillus sp. LS2	0.519807	0.00277924	Unique indicator for RW
2731756	Proteobacteria	Gammaproteobacteria	Cellvibrionales	Cellvibrionaceae	Teredinibacter	Teredinibacter purpureus	0.622026	0.00277924	Unique indicator for RW
116092	Proteobacteria	Gammaproteobacteria	Alteromonadales	Pseudoalteromonadaceae	Pseudoalteromonas	Pseudoalteromonas sp. A25	0.438282	0.0137698	Unique indicator for RW
484770	Firmicutes	Negativicutes	Selenomonadales	Sporomusaceae	Pelosinus	Pelosinus sp. UFO1	0.65792	0.00277924	Unique indicator for RW
1334193	Proteobacteria	Gammaproteobacteria	Enterobacterales	Enterobacteriaceae	Pluralibacter	[Enterobacter] lignolyticus	0.361952	0.0346283	Unique indicator for RW
2587856	Proteobacteria	Gammaproteobacteria	Cellvibrionales	Microbulbiferaceae	Microbulbifer	Microbulbifer sp. THAF38	0.72717	0.00277924	Unique indicator for RW
1118202	Bacteroidetes	Flavobacteriia	Flavobacteriales	Weeksellaceae	Cruoricaptor	Cruoricaptor ignavus	0.412149	0.0346283	Unique indicator for RW
29486	Proteobacteria	Gammaproteobacteria	Enterobacterales	Yersiniaceae	Yersinia	Yersinia ruckeri	0.516964	0.00277924	Unique indicator for RW
2738883	Proteobacteria	Gammaproteobacteria	Gammaproteobacteria incertae sedis	Candidatus Reidiella	Candidatus Reidiella endopervernicosa	Candidatus Reidiella endopervernicosa	0.556611	0.00277924	Unique indicator for RW
2144175	Firmicutes	Negativicutes	Veillonellales	Veillonellaceae	Megasphaera	Megasphaera stantonii	0.586608	0.00518498	Unique indicator for RW
1561	Firmicutes	Clostridia	Eubacteriales	Clostridiaceae	Clostridium	Clostridium baratii	0.805212	0.00277924	Unique indicator for RW
169480	Actinobacteria	Actinomycetes	Micrococcales	Micrococcaceae	Rothia	Rothia amarae	0.394788	0.036394	Unique indicator for RW
105841	Firmicutes	Clostridia	Eubacteriales	Lachnospiraceae	Anaerostipes	Anaerostipes caccae	0.52638	0.00277924	Unique indicator for RW
2722756	Proteobacteria	Gammaproteobacteria	Enterobacterales	Pectobacteriaceae	Brenneria	Brenneria sp. Ir50	0.605874	0.00277924	Unique indicator for RW
2769486	Proteobacteria	Gammaproteobacteria	Pseudomonadales	Marinobacteraceae	Marinobacter	Marinobacter sp. LPB0319	0.704533	0.00277924	Unique indicator for RW
2714948	Proteobacteria	Gammaproteobacteria	Vibrionales	Vibrionaceae	Vibrio	Vibrio sp. HDW18	0.534837	0.00277924	Unique indicator for RW
283686	Proteobacteria	Gammaproteobacteria	Enterobacterales	Enterobacteriaceae	Kosakonia	Kosakonia radicincitans	0.446116	0.00277924	Unique indicator for RW
897	Thermodesulfobacteriota	Desulfobacteria	Desulfobacterales	Desulfococcaceae	Desulfococcus	Desulfococcus multivorans	0.559354	0.00277924	Unique indicator for RW
1581557	Proteobacteria	Betaproteobacteria	Nitrosomonadales	Methylophilaceae	Candidatus Methylopumilus	Candidatus Methylopumilus planktonicus	0.672293	0.00277924	Unique indicator for RW
847	Proteobacteria	Betaproteobacteria	Burkholderiales	Oxalobacteraceae	Oxalobacter	Oxalobacter formigenes	0.653365	0.00277924	Unique indicator for RW
2594005	Proteobacteria	Gammaproteobacteria	Alteromonadales	Colwelliaceae	Thalassotalea	Thalassotalea sp. PS06	0.523936	0.00277924	Unique indicator for RW
433286	Firmicutes	Clostridia	Eubacteriales	Lachnospiraceae	Anaerocolumna	Anaerocolumna cellulosilytica	0.559578	0.00277924	Unique indicator for RW
1505	Firmicutes	Clostridia	Eubacteriales	Peptostreptococcaceae	Paeniclostridium	Paeniclostridium sordellii	0.776358	0.00277924	Unique indicator for RW
887061	Proteobacteria	Betaproteobacteria	Nitrosomonadales	Methylophilaceae	Methylovorus	Methylovorus sp. MP688	0.555233	0.00518498	Unique indicator for RW
2049332	Proteobacteria	Gammaproteobacteria	Methylococcales	Methylococcaceae	Methylomicrobium	Methylomicrobium sp. wino1	0.667047	0.00277924	Unique indicator for RW
33059	Proteobacteria	Acidithiobacillia	Acidithiobacillales	Acidithiobacillaceae	Acidithiobacillus	Acidithiobacillus caldus	0.564901	0.00277924	Unique indicator for RW
36845	Firmicutes	Clostridia	Eubacteriales	Clostridiaceae	Clostridium	Clostridium intestinale	0.801772	0.00277924	Unique indicator for RW
1307839	Bacteroidetes	Bacteroidia	Bacteroidales	Salinivirgaceae	Salinivirga	Salinivirga cyanobacteriivorans	0.792404	0.00277924	Unique indicator for RW
265606	Planctomycetota	Planctomycetia	Pirellulales	Pirellulaceae	Rhodopirellula	Rhodopirellula baltica	0.435897	0.0255131	Unique indicator for RW
2183582	Proteobacteria	Gammaproteobacteria	Alteromonadales	Alteromonadaceae	Saliniradius	Saliniradius amylolyticus	0.659143	0.00277924	Unique indicator for RW
396015	Actinobacteria	Actinomycetes	Micrococcales	Micrococcaceae	Rothia	Rothia terrae	0.543467	0.00518498	Unique indicator for RW
29497	Proteobacteria	Gammaproteobacteria	Vibrionales	Vibrionaceae	Vibrio	Vibrio splendidus	0.299803	0.00277924	Unique indicator for RW
1238	Proteobacteria	Gammaproteobacteria	Thiotrichales	Piscirickettsiaceae	Piscirickettsia	Piscirickettsia salmonis	0.821909	0.00277924	Unique indicator for RW
507626	Proteobacteria	Gammaproteobacteria	Oceanospirillales	Halomonadaceae	Halomonas	Halomonas chromatireducens	0.486716	0.0095962	Unique indicator for RW
1580	Firmicutes	Bacilli	Lactobacillales	Lactobacillaceae	Levilactobacillus	Levilactobacillus brevis	0.477374	0.00277924	Unique indicator for RW
28232	Thermodesulfobacteriota	Desulfuromonadia	Geobacterales	Geobacteraceae	Geobacter	Geobacter metallireducens	0.509134	0.00518498	Unique indicator for RW
1874317	Proteobacteria	Gammaproteobacteria	Pseudomonadales	Marinobacteraceae	Marinobacter	Marinobacter salinus	0.719699	0.00277924	Unique indicator for RW
339617	Proteobacteria	Gammaproteobacteria	Alteromonadales	Pseudoalteromonadaceae	Pseudoalteromonas	Pseudoalteromonas viridis	0.643379	0.00277924	Unique indicator for RW
1445505	Proteobacteria	Gammaproteobacteria	Oceanospirillales	Saccharospirillaceae	Gynuella	Gynuella sunshinyii	0.709704	0.00277924	Unique indicator for RW
81412	Synergistota	Synergistia	Synergistales	Synergistaceae	Aminomonas	Aminomonas paucivorans	0.471122	0.00518498	Unique indicator for RW
2590021	Campylobacterota	Epsilonproteobacteria	Campylobacterales	Thiovulaceae	Sulfurimonas	Sulfurimonas sp. 1-1N	0.60383	0.00277924	Unique indicator for RW
2606626	Bacteroidetes	Bacteroidia	Bacteroidales	Muribaculaceae	Sodaliphilus	Sodaliphilus pleomorphus	0.49845	0.00518498	Unique indicator for RW
2220073	Bdellovibrionota	Bdellovibrionia	Bdellovibrionales	Pseudobdellovibrionaceae	Bdellovibrio	Bdellovibrio sp. NC01	0.63802	0.00277924	Unique indicator for RW
1905730	Proteobacteria	Gammaproteobacteria	Enterobacterales	Pectobacteriaceae	Pectobacterium	Pectobacterium parmentieri	0.788737	0.00277924	Unique indicator for RW
1846278	Nitrososphaerota	Nitrososphaerota incertae sedis	Candidatus Nitrosotenuis	-	-	Candidatus Nitrosotenuis aquarius	0.423484	0.00277924	Unique indicator for RW
185007	Firmicutes	Clostridia	Eubacteriales	Lachnospiraceae	Pseudobutyrivibrio	Pseudobutyrivibrio xylanivorans	0.424434	0.00277924	Unique indicator for RW
2608982	Planctomycetota	Planctomycetia	Planctomycetales	Planctomycetaceae	Gimesia	Gimesia benthica	0.412201	0.0273292	Unique indicator for RW
715451	Proteobacteria	Gammaproteobacteria	Alteromonadales	Alteromonadaceae	Alteromonas	Alteromonas naphthalenivorans	0.477254	0.00518498	Unique indicator for RW
649196	Bacteroidetes	Sphingobacteriia	Sphingobacteriales	Sphingobacteriaceae	Sphingobacterium	Sphingobacterium hotanense	0.663156	0.00277924	Unique indicator for RW
561061	Bacteroidetes	Sphingobacteriia	Sphingobacteriales	Sphingobacteriaceae	Sphingobacterium	Sphingobacterium psychroaquaticum	0.559886	0.00277924	Unique indicator for RW
2259620	Proteobacteria	Gammaproteobacteria	Alteromonadales	Alteromonadaceae	Hydrocarboniclastica	Hydrocarboniclastica marina	0.663025	0.00277924	Unique indicator for RW
194197	Proteobacteria	Betaproteobacteria	Neisseriales	Neisseriaceae	Neisseria	Neisseria dentiae	0.807775	0.00277924	Unique indicator for RW
929813	Proteobacteria	Gammaproteobacteria	Enterobacterales	Yersiniaceae	Gibbsiella	Gibbsiella quercinecans	0.52691	0.00277924	Unique indicator for RW
2043170	Proteobacteria	Alphaproteobacteria	Emcibacterales	Emcibacteraceae	Paremcibacter	Paremcibacter congregatus	0.575495	0.00518498	Unique indicator for RW
2714936	Proteobacteria	Gammaproteobacteria	Xanthomonadales	Xanthomonadaceae	Lysobacter	Lysobacter sp. HDW10	0.638972	0.00277924	Unique indicator for RW
158877	Proteobacteria	Gammaproteobacteria	Enterobacterales	Enterobacteriaceae	Yokenella	Yokenella regensburgei	0.500231	0.00277924	Unique indicator for RW
90736	Proteobacteria	Gammaproteobacteria	Alteromonadales	Moritellaceae	Moritella	Moritella marina	0.52957	0.00277924	Unique indicator for RW
97084	Bdellovibrionota	Bacteriovoracia	Bacteriovoracales	Halobacteriovoraceae	Halobacteriovorax	Halobacteriovorax marinus	0.767072	0.00277924	Unique indicator for RW
28135	Bacteroidetes	Bacteroidia	Bacteroidales	Prevotellaceae	Prevotella	Prevotella oris	0.620421	0.00277924	Unique indicator for RW
74109	Proteobacteria	Gammaproteobacteria	Vibrionales	Vibrionaceae	Photobacterium	Photobacterium profundum	0.556015	0.00277924	Unique indicator for RW
154046	Firmicutes	Clostridia	Eubacteriales	Clostridiaceae	Hungatella	Hungatella hathewayi	0.466821	0.00277924	Unique indicator for RW
1509	Firmicutes	Clostridia	Eubacteriales	Clostridiaceae	Clostridium	Clostridium sporogenes	0.73339	0.00277924	Unique indicator for RW
2203	Euryarchaeota	Methanomicrobia	Methanomicrobiales	Methanospirillaceae	Methanospirillum	Methanospirillum hungatei	0.445092	0.00277924	Unique indicator for RW
1714845	Proteobacteria	Gammaproteobacteria	Alteromonadales	Alteromonadaceae	Alteromonas	Alteromonas sp. BL110	0.467958	0.00277924	Unique indicator for RW
288004	Proteobacteria	Gammaproteobacteria	Thiotrichales	Thiotrichaceae	Beggiatoa	Beggiatoa leptomitoformis	0.818114	0.00277924	Unique indicator for RW
2707299	Actinobacteria	Coriobacteriia	Eggerthellales	Eggerthellaceae	Adlercreutzia	Adlercreutzia sp. 8CFCBH1	0.322469	0.0415628	Unique indicator for RW
1585976	Bacteroidetes	Flavobacteriia	Flavobacteriales	Weeksellaceae	Bergeyella	Bergeyella cardium	0.479855	0.0095962	Unique indicator for RW
2572923	Proteobacteria	Gammaproteobacteria	Vibrionales	Vibrionaceae	Vibrio	Vibrio taketomensis	0.614968	0.00277924	Unique indicator for RW
365349	Firmicutes	Negativicutes	Selenomonadales	Sporomusaceae	Pelosinus	Pelosinus fermentans	0.774842	0.00277924	Unique indicator for RW
2501295	Proteobacteria	Gammaproteobacteria	Xanthomonadales	Rhodanobacteraceae	Dyella	Dyella sp. M7H15-1	0.530622	0.00277924	Unique indicator for RW
52443	Proteobacteria	Gammaproteobacteria	Vibrionales	Vibrionaceae	Vibrio	Vibrio tapetis	0.532682	0.00277924	Unique indicator for RW
626937	Firmicutes	Clostridia	Eubacteriales	Christensenellaceae	Christensenella	Christensenella minuta	0.488486	0.00277924	Unique indicator for RW
45243	Bacteroidetes	Flavobacteriia	Flavobacteriales	Flavobacteriaceae	Capnocytophaga	Capnocytophaga haemolytica	0.555628	0.00277924	Unique indicator for RW
96942	Proteobacteria	Betaproteobacteria	Neisseriales	Neisseriaceae	Vitreoscilla	Vitreoscilla sp. C1	0.862099	0.00277924	Unique indicator for RW
2590900	Bacteroidetes	Bacteroidia	Bacteroidales	Tenuifilaceae	Tenuifilum	Tenuifilum thalassicum	0.809546	0.00277924	Unique indicator for RW
2371	Proteobacteria	Gammaproteobacteria	Xanthomonadales	Xanthomonadaceae	Xylella	Xylella fastidiosa	0.74743	0.00277924	Unique indicator for RW
607712	Proteobacteria	Betaproteobacteria	Neisseriales	Neisseriaceae	Neisseria	Neisseria shayeganii	0.748408	0.00277924	Unique indicator for RW
1737490	Proteobacteria	Gammaproteobacteria	Cellvibrionales	Cellvibrionaceae	Agarilytica	Agarilytica rhodophyticola	0.611214	0.00277924	Unique indicator for RW
449	Proteobacteria	Gammaproteobacteria	Legionellales	Legionellaceae	Legionella	Legionella hackeliae	0.702939	0.00277924	Unique indicator for RW
2755562	Proteobacteria	Gammaproteobacteria	Legionellales	Legionellaceae	Legionella	Legionella sp. PC997	0.736914	0.00277924	Unique indicator for RW
1178482	Proteobacteria	Gammaproteobacteria	Oceanospirillales	Halomonadaceae	Halomonas	Halomonas huangheensis	0.658776	0.00277924	Unique indicator for RW
2731755	Proteobacteria	Gammaproteobacteria	Cellvibrionales	Cellvibrionaceae	Teredinibacter	Teredinibacter haidensis	0.595084	0.00277924	Unique indicator for RW
1161942	Firmicutes	Clostridia	Eubacteriales	Oscillospiraceae	Ruminococcus	Ruminococcus champanellensis	0.513055	0.00277924	Unique indicator for RW
1176482	Campylobacterota	Epsilonproteobacteria	Campylobacterales	Thiovulaceae	Sulfurimonas	Sulfurimonas gotlandica	0.660947	0.00277924	Unique indicator for RW
453816	Bdellovibrionota	Bdellovibrionia	Bdellovibrionales	Pseudobdellovibrionaceae	Pseudobdellovibrio	Bdellovibrio exovorus	0.581776	0.00277924	Unique indicator for RW
320778	Proteobacteria	Gammaproteobacteria	Vibrionales	Vibrionaceae	Photobacterium	Photobacterium ganghwense	0.792474	0.00277924	Unique indicator for RW
1336806	Proteobacteria	Gammaproteobacteria	Oceanospirillales	Saccharospirillaceae	Reinekea	Reinekea forsetii	0.703902	0.00277924	Unique indicator for RW
652716	Bacteroidetes	Bacteroidia	Bacteroidales	Prevotellaceae	Prevotella	Prevotella sp. oral taxon 299	0.755739	0.00277924	Unique indicator for RW
2785909	Proteobacteria	Gammaproteobacteria	Oceanospirillales	Halomonadaceae	Halomonas	Halomonas sp. A40-4	0.75271	0.00277924	Unique indicator for RW
665913	Proteobacteria	Gammaproteobacteria	Enterobacterales	Erwiniaceae	Mixta	Mixta calida	0.393891	0.0291696	Unique indicator for RW
980251	Planctomycetota	Planctomycetia	Pirellulales	Pirellulaceae	Mariniblastus	Mariniblastus fucicola	0.50375	0.0095962	Unique indicator for RW
107637	Proteobacteria	Gammaproteobacteria	Methylococcales	Methylococcaceae	Methylomonas	Methylomonas sp. LW13	0.684481	0.00277924	Unique indicator for RW
2661553	Proteobacteria	Gammaproteobacteria	Oceanospirillales	Halomonadaceae	Cobetia	Cobetia sp. AM6	0.536323	0.00277924	Unique indicator for RW
563	Proteobacteria	Gammaproteobacteria	Enterobacterales	Enterobacteriaceae	Shimwellia	Shimwellia blattae	0.585659	0.00277924	Unique indicator for RW
916	Proteobacteria	Betaproteobacteria	Nitrosomonadales	Nitrosomonadaceae	Nitrosomonas	Nitrosomonas eutropha	0.456931	0.0116875	Unique indicator for RW
2666100	Proteobacteria	Betaproteobacteria	Neisseriales	Neisseriaceae	Neisseria	Neisseria brasiliensis	0.770477	0.00277924	Unique indicator for RW
2528027	Planctomycetota	Planctomycetia	Planctomycetales	Planctomycetaceae	Calycomorphotria	Calycomorphotria hydatis	0.409084	0.0235473	Unique indicator for RW
2562282	Proteobacteria	Gammaproteobacteria	Oceanospirillales	Halomonadaceae	Halomonas	Halomonas sp. Y2R2	0.691386	0.00277924	Unique indicator for RW
2759660	Proteobacteria	Alphaproteobacteria	Hyphomicrobiales	Bartonellaceae	Bartonella	Bartonella sp. HY038	0.366302	0.0415628	Unique indicator for RW
2208	Euryarchaeota	Methanomicrobia	Methanosarcinales	Methanosarcinaceae	Methanosarcina	Methanosarcina barkeri	0.759145	0.00277924	Unique indicator for RW
2492396	Proteobacteria	Gammaproteobacteria	Enterobacterales	Enterobacteriaceae	Kosakonia	Kosakonia sp. CCTCC M2018092	0.518661	0.00277924	Unique indicator for RW
1216932	Firmicutes	Clostridia	Eubacteriales	Clostridiaceae	Clostridium	Clostridium bornimense	0.663303	0.00277924	Unique indicator for RW
2698458	Bacteroidetes	Cytophagia	Cytophagales	Hymenobacteraceae	Nibribacter	Nibribacter ruber	0.476238	0.00744213	Unique indicator for RW
2708117	Bacteroidetes	Flavobacteriia	Flavobacteriales	Flavobacteriaceae	Capnocytophaga	Capnocytophaga endodontalis	0.525303	0.00744213	Unique indicator for RW
132132	Thermodesulfobacteriota	Desulfovibrionia	Desulfovibrionales	Desulfomicrobiaceae	Desulfomicrobium	Desulfomicrobium orale	0.590812	0.00277924	Unique indicator for RW
2047966	Proteobacteria	Gammaproteobacteria	Aeromonadales	Aeromonadaceae	Dongshaea	Dongshaea marina	0.673573	0.00277924	Unique indicator for RW
88233	Firmicutes	Bacilli	Lactobacillales	Lactobacillaceae	Lacticaseibacillus	Lacticaseibacillus manihotivorans	0.595862	0.00277924	Unique indicator for RW
618	Proteobacteria	Gammaproteobacteria	Enterobacterales	Yersiniaceae	Serratia	Serratia odorifera	0.447233	0.0095962	Unique indicator for RW
254246	Proteobacteria	Gammaproteobacteria	Legionellales	Coxiellaceae	Aquicella	Aquicella lusitana	0.622701	0.00277924	Unique indicator for RW
1915309	Bdellovibrionota	Oligoflexia	Silvanigrellales	Silvanigrellaceae	Silvanigrella	Silvanigrella aquatica	0.617589	0.00277924	Unique indicator for RW
261964	Proteobacteria	Gammaproteobacteria	Kangiellales	Kangiellaceae	Kangiella	Kangiella koreensis	0.737434	0.00277924	Unique indicator for RW
2077149	Proteobacteria	Gammaproteobacteria	Enterobacterales	Enterobacteriaceae	Citrobacter	Citrobacter freundii complex sp. CFNIH9	0.446272	0.00518498	Unique indicator for RW
359370	Proteobacteria	Gammaproteobacteria	Cellvibrionales	Microbulbiferaceae	Microbulbifer	Microbulbifer sp. A4B17	0.716911	0.00277924	Unique indicator for RW
2587865	Proteobacteria	Gammaproteobacteria	Vibrionales	Vibrionaceae	Vibrio	Vibrio sp. THAF190c	0.365817	0.0484846	Unique indicator for RW
671223	Actinobacteria	Actinomycetes	Propionibacteriales	Propionibacteriaceae	Cutibacterium	Propionibacterium sp. oral taxon 193	0.445659	0.00744213	Unique indicator for RW
882104	Euryarchaeota	Methanomicrobia	Methanomicrobiales	Methanoregulaceae	Methanoregula	Methanoregula formicica	0.403096	0.00277924	Unique indicator for RW
137591	Firmicutes	Bacilli	Lactobacillales	Lactobacillaceae	Weissella	Weissella cibaria	0.605151	0.00277924	Unique indicator for RW
1631871	Firmicutes	Bacilli	Lactobacillales	Lactobacillaceae	Weissella	Weissella jogaejeotgali	0.247979	0.00277924	Unique indicator for RW
1050657	Cyanobacteria	Cyanophyceae	Synechococcales	Synechococcaceae	Synechococcus	Synechococcus sp. A15-62	0.308973	0.036394	Unique indicator for RW
2663009	Fusobacteriota	Fusobacteriia	Fusobacteriales	Fusobacteriaceae	Fusobacterium	Fusobacterium pseudoperiodonticum	0.825009	0.00277924	Unique indicator for RW
1573676	Proteobacteria	Gammaproteobacteria	Enterobacterales	Enterobacteriaceae	Citrobacter	Citrobacter sp. R56	0.391265	0.0137698	Unique indicator for RW
1940690	Proteobacteria	Gammaproteobacteria	Alteromonadales	Idiomarinaceae	Pseudidiomarina	Idiomarina andamanensis	0.61352	0.00277924	Unique indicator for RW
1295392	Proteobacteria	Gammaproteobacteria	Vibrionales	Vibrionaceae	Photobacterium	Photobacterium gaetbulicola	0.702609	0.00277924	Unique indicator for RW
1118153	Proteobacteria	Gammaproteobacteria	Oceanospirillales	Halomonadaceae	Halomonas	Halomonas sp. GFAJ-1	0.731486	0.00277924	Unique indicator for RW
1229	Proteobacteria	Gammaproteobacteria	Chromatiales	Chromatiaceae	Nitrosococcus	Nitrosococcus oceani	0.434506	0.00277924	Unique indicator for RW
551996	Bacteroidetes	Sphingobacteriia	Sphingobacteriales	Sphingobacteriaceae	Mucilaginibacter	Mucilaginibacter gossypii	0.532338	0.00518498	Unique indicator for RW
553239	Proteobacteria	Gammaproteobacteria	Vibrionales	Vibrionaceae	Vibrio	Vibrio breoganii	0.565222	0.00277924	Unique indicator for RW
2003121	Bacteroidetes	Sphingobacteriia	Sphingobacteriales	Sphingobacteriaceae	Sphingobacterium	Sphingobacterium sp. G1-14	0.715545	0.00277924	Unique indicator for RW
1400387	Planctomycetota	Planctomycetia	Pirellulales	Lacipirellulaceae	Bythopirellula	Bythopirellula goksoyri	0.412662	0.0235473	Unique indicator for RW
1981510	Firmicutes	Clostridia	Eubacteriales	Oscillospiraceae	Monoglobus	Monoglobus pectinilyticus	0.485042	0.00277924	Unique indicator for RW
67825	Proteobacteria	Gammaproteobacteria	Enterobacterales	Enterobacteriaceae	Citrobacter	Citrobacter rodentium	0.436228	0.00277924	Unique indicator for RW
2740404	Campylobacterota	Epsilonproteobacteria	Campylobacterales	Thiovulaceae	Sulfurimonas	Candidatus Sulfurimonas baltica	0.681328	0.00277924	Unique indicator for RW
170679	Proteobacteria	Gammaproteobacteria	Vibrionales	Vibrionaceae	Vibrio	Vibrio chagasii	0.483398	0.00277924	Unique indicator for RW
2662448	Proteobacteria	Gammaproteobacteria	Legionellales	Legionellaceae	Legionella	Legionella sp. MW5194	0.730774	0.00277924	Unique indicator for RW
67827	Proteobacteria	Gammaproteobacteria	Enterobacterales	Enterobacteriaceae	Citrobacter	Citrobacter werkmanii	0.492005	0.00277924	Unique indicator for RW
1303	Firmicutes	Bacilli	Lactobacillales	Streptococcaceae	Streptococcus	Streptococcus oralis	0.642637	0.00277924	Unique indicator for RW
877455	Euryarchaeota	Methanobacteria	Methanobacteriales	Methanobacteriaceae	Methanobacterium	Methanobacterium lacus	0.409402	0.0137698	Unique indicator for RW
77635	Actinobacteria	Actinomycetes	Bifidobacteriales	Bifidobacteriaceae	Bifidobacterium	Bifidobacterium subtile	0.431689	0.0216683	Unique indicator for RW
2566012	Proteobacteria	Gammaproteobacteria	Enterobacterales	Enterobacteriaceae	Citrobacter	Citrobacter sp. CF971	0.532583	0.00518498	Unique indicator for RW
2756	Firmicutes	Bacilli	Bacillales	Listeriaceae	Brochothrix	Brochothrix thermosphacta	0.345717	0.00277924	Unique indicator for RW
1334	Firmicutes	Bacilli	Lactobacillales	Streptococcaceae	Streptococcus	Streptococcus dysgalactiae	0.645776	0.00277924	Unique indicator for RW
45065	Proteobacteria	Gammaproteobacteria	Legionellales	Legionellaceae	Legionella	Legionella geestiana	0.673892	0.00277924	Unique indicator for RW
2579935	Proteobacteria	Gammaproteobacteria	Enterobacterales	Enterobacteriaceae	Jejubacter	Jejubacter calystegiae	0.529158	0.00277924	Unique indicator for RW
185588	Proteobacteria	Alphaproteobacteria	Rhodobacterales	Roseobacteraceae	Ruegeria	Ruegeria sp. PR1b	0.369988	0.0235473	Unique indicator for RW
2812647	Proteobacteria	Gammaproteobacteria	Methylococcales	Methylococcaceae	Methylomonas	Methylomonas sp. EFPC1	0.651732	0.00277924	Unique indicator for RW
1288494	Proteobacteria	Betaproteobacteria	Nitrosomonadales	Nitrosomonadaceae	Nitrosospira	Nitrosospira lacus	0.479978	0.00518498	Unique indicator for RW
2736602	Firmicutes	Clostridia	Eubacteriales	Lachnospiraceae	Anaerocolumna	Anaerocolumna sp. CTTW	0.560208	0.00277924	Unique indicator for RW
126385	Proteobacteria	Gammaproteobacteria	Enterobacterales	Morganellaceae	Providencia	Providencia alcalifaciens	0.812009	0.00277924	Unique indicator for RW
1296	Firmicutes	Bacilli	Bacillales	Staphylococcaceae	Mammaliicoccus	Mammaliicoccus sciuri	0.774867	0.00277924	Unique indicator for RW
2672570	Campylobacterota	Epsilonproteobacteria	Campylobacterales	Thiovulaceae	Sulfurimonas	Sulfurimonas sp. H1576	0.666248	0.00277924	Unique indicator for RW
2815358	Proteobacteria	Gammaproteobacteria	Enterobacterales	Enterobacteriaceae	Leclercia	Leclercia sp. 4-9-1-25	0.487698	0.00277924	Unique indicator for RW
55209	Proteobacteria	Gammaproteobacteria	Enterobacterales	Erwiniaceae	Pantoea	Pantoea cypripedii	0.60047	0.00277924	Unique indicator for RW
1867846	Proteobacteria	Gammaproteobacteria	Legionellales	Legionellaceae	Legionella	Legionella clemsonensis	0.762603	0.00277924	Unique indicator for RW
2815309	Thermodesulfobacteriota	Desulfuromonadia	Geobacterales	Geobacteraceae	Geobacter	Geobacter sp. Jerry-YX	0.569881	0.00277924	Unique indicator for RW
1689	Actinobacteria	Actinomycetes	Bifidobacteriales	Bifidobacteriaceae	Bifidobacterium	Bifidobacterium dentium	0.585657	0.00277924	Unique indicator for RW
1282	Firmicutes	Bacilli	Bacillales	Staphylococcaceae	Staphylococcus	Staphylococcus epidermidis	0.706265	0.00277924	Unique indicator for RW
1868794	Firmicutes	Bacilli	Lactobacillales	Carnobacteriaceae	Jeotgalibaca	Jeotgalibaca arthritidis	0.480131	0.0095962	Unique indicator for RW
67824	Proteobacteria	Gammaproteobacteria	Enterobacterales	Enterobacteriaceae	Citrobacter	Citrobacter farmeri	0.401555	0.0328258	Unique indicator for RW
504	Proteobacteria	Betaproteobacteria	Neisseriales	Neisseriaceae	Kingella	Kingella kingae	0.815982	0.00277924	Unique indicator for RW
1481923	Proteobacteria	Gammaproteobacteria	Vibrionales	Vibrionaceae	Vibrio	Vibrio astriarenae	0.604945	0.00277924	Unique indicator for RW
2702	Actinobacteria	Actinomycetes	Bifidobacteriales	Bifidobacteriaceae	Gardnerella	Gardnerella vaginalis	0.353167	0.00518498	Unique indicator for RW
104623	Proteobacteria	Gammaproteobacteria	Enterobacterales	Yersiniaceae	Serratia	Serratia sp. ATCC 39006	0.637677	0.00277924	Unique indicator for RW
2662262	Proteobacteria	Gammaproteobacteria	Vibrionales	Vibrionaceae	Vibrio	Vibrio sp. SM1977	0.503692	0.00277924	Unique indicator for RW
2609667	Proteobacteria	Gammaproteobacteria	Oceanospirillales	Halomonadaceae	Halomonas	Halomonas piezotolerans	0.637255	0.00277924	Unique indicator for RW
2100422	Proteobacteria	Gammaproteobacteria	Alteromonadales	Idiomarinaceae	Idiomarina	Idiomarina sp. OT37-5b	0.677945	0.00277924	Unique indicator for RW
2562449	Proteobacteria	Gammaproteobacteria	Enterobacterales	Enterobacteriaceae	Citrobacter	Citrobacter tructae	0.450897	0.0116875	Unique indicator for RW
1613	Firmicutes	Bacilli	Lactobacillales	Lactobacillaceae	Limosilactobacillus	Limosilactobacillus fermentum	0.72261	0.00277924	Unique indicator for RW
452	Proteobacteria	Gammaproteobacteria	Legionellales	Legionellaceae	Legionella	Legionella spiritensis	0.722223	0.00277924	Unique indicator for RW
1490	Firmicutes	Clostridia	Eubacteriales	Clostridiaceae	Paraclostridium	Paraclostridium bifermentans	0.700058	0.00277924	Unique indicator for RW
28129	Bacteroidetes	Bacteroidia	Bacteroidales	Prevotellaceae	Prevotella	Prevotella denticola	0.559852	0.00277924	Unique indicator for RW
1709477	Proteobacteria	Gammaproteobacteria	Alteromonadales	Pseudoalteromonadaceae	Pseudoalteromonas	Pseudoalteromonas sp. R3	0.551659	0.00277924	Unique indicator for RW
1329899	Proteobacteria	Gammaproteobacteria	Thiotrichales	Piscirickettsiaceae	Cycloclasticus	Cycloclasticus zancles	0.500332	0.00277924	Unique indicator for RW
698828	Proteobacteria	Gammaproteobacteria	Oceanospirillales	Halomonadaceae	Kushneria	Kushneria konosiri	0.625099	0.00277924	Unique indicator for RW
181663	Thermodesulfobacteriota	Desulfobacteria	Desulfobacterales	Desulfosudaceae	Desulfosudis	Desulfococcus oleovorans	0.590725	0.00277924	Unique indicator for RW
2496265	Firmicutes	Bacilli	Lactobacillales	Carnobacteriaceae	Jeotgalibaca	Jeotgalibaca ciconiae	0.571274	0.00277924	Unique indicator for RW
2764326	Fusobacteriota	Fusobacteriia	Fusobacteriales	Fusobacteriaceae	Fusobacterium	Fusobacterium sp. NSJ-57	0.637033	0.00277924	Unique indicator for RW
1891186	Proteobacteria	Gammaproteobacteria	Vibrionales	Vibrionaceae	Vibrio	Vibrio aphrogenes	0.579683	0.00277924	Unique indicator for RW
158850	Proteobacteria	Gammaproteobacteria	Enterobacterales	Morganellaceae	Providencia	Providencia rustigianii	0.776572	0.00277924	Unique indicator for RW
1124597	Proteobacteria	Alphaproteobacteria	Magnetococcales	Magnetococcaceae	Magnetococcus	Magnetococcus marinus	0.689659	0.00277924	Unique indicator for RW
2694930	Bacteroidetes	Cytophagia	Cytophagales	Hymenobacteraceae	Pontibacter	Pontibacter pudoricolor	0.607142	0.00277924	Unique indicator for RW
1805431	Firmicutes	Bacilli	Lactobacillales	Enterococcaceae	Enterococcus	Enterococcus saigonensis	0.666401	0.00277924	Unique indicator for RW
1416627	Proteobacteria	Gammaproteobacteria	Aeromonadales	Aeromonadaceae	Oceanisphaera	Oceanisphaera profunda	0.769833	0.00277924	Unique indicator for RW
2591606	Proteobacteria	Gammaproteobacteria	Cellvibrionales	Microbulbiferaceae	Microbulbifer	Microbulbifer sp. GL-2	0.685212	0.00277924	Unique indicator for RW
29423	Proteobacteria	Gammaproteobacteria	Legionellales	Legionellaceae	Legionella	Legionella oakridgensis	0.693789	0.00277924	Unique indicator for RW
29542	Thermodesulfobacteriota	Desulfuromonadia	Desulfuromonadales	Syntrophotaleaceae	Syntrophotalea	Syntrophotalea acetylenica	0.476118	0.00277924	Unique indicator for RW
1795355	Bacteroidetes	Cytophagia	Cytophagales	Cyclobacteriaceae	Echinicola	Echinicola strongylocentroti	0.649987	0.00277924	Unique indicator for RW
2507161	Firmicutes	Tissierellia	Tissierellales	Acidilutibacteraceae	Acidilutibacter	Tissierellia sp. JN-28	0.572123	0.00277924	Unique indicator for RW
35701	Firmicutes	Clostridia	Eubacteriales	Heliobacteriaceae	Heliomicrobium	Heliobacterium modesticaldum	0.50585	0.00277924	Unique indicator for RW
1027273	Proteobacteria	Gammaproteobacteria	Oceanospirillales	Endozoicomonadaceae	Endozoicomonas	Endozoicomonas montiporae	0.805083	0.00277924	Unique indicator for RW
1598	Firmicutes	Bacilli	Lactobacillales	Lactobacillaceae	Limosilactobacillus	Limosilactobacillus reuteri	0.61325	0.00277924	Unique indicator for RW
2777577	Proteobacteria	Gammaproteobacteria	Vibrionales	Vibrionaceae	Vibrio	Vibrio sp. Sal10	0.378786	0.00277924	Unique indicator for RW
2610896	Firmicutes	Bacilli	Lactobacillales	Streptococcaceae	Streptococcus	Streptococcus sp. LPB0220	0.5241	0.00277924	Unique indicator for RW
2488639	Proteobacteria	Gammaproteobacteria	Enterobacterales	Pectobacteriaceae	Pectobacterium	Pectobacterium versatile	0.490189	0.00277924	Unique indicator for RW
920	Proteobacteria	Acidithiobacillia	Acidithiobacillales	Acidithiobacillaceae	Acidithiobacillus	Acidithiobacillus ferrooxidans	0.551836	0.00277924	Unique indicator for RW
592316	Proteobacteria	Gammaproteobacteria	Enterobacterales	Erwiniaceae	Pantoea	Pantoea sp. At-9b	0.534457	0.00277924	Unique indicator for RW
28082	Proteobacteria	Gammaproteobacteria	Legionellales	Legionellaceae	Legionella	Legionella anisa	0.705306	0.00277924	Unique indicator for RW
2528019	Planctomycetota	Planctomycetia	Planctomycetales	Planctomycetaceae	Planctopirus	Planctopirus ephydatiae	0.449805	0.0116875	Unique indicator for RW
1534	Firmicutes	Clostridia	Eubacteriales	Clostridiaceae	Clostridium	Clostridium kluyveri	0.763253	0.00277924	Unique indicator for RW
573600	Actinobacteria	Actinomycetes	Candidatus Nanopelagicales	Candidatus Nanopelagicaceae	Candidatus Planktophila	Candidatus Planktophila limnetica	0.388117	0.00277924	Unique indicator for RW
463	Proteobacteria	Gammaproteobacteria	Legionellales	Legionellaceae	Fluoribacter	Fluoribacter dumoffii	0.699749	0.00277924	Unique indicator for RW
29341	Firmicutes	Clostridia	Eubacteriales	Clostridiaceae	Clostridium	Clostridium argentinense	0.688824	0.00277924	Unique indicator for RW
333965	Proteobacteria	Gammaproteobacteria	Enterobacterales	Morganellaceae	Providencia	Providencia vermicola	0.722629	0.00277924	Unique indicator for RW
732	Proteobacteria	Gammaproteobacteria	Pasteurellales	Pasteurellaceae	Aggregatibacter	Aggregatibacter aphrophilus	0.769205	0.00277924	Unique indicator for RW
2718	Proteobacteria	Gammaproteobacteria	Cardiobacteriales	Cardiobacteriaceae	Cardiobacterium	Cardiobacterium hominis	0.432049	0.0291696	Unique indicator for RW
185008	Firmicutes	Clostridia	Eubacteriales	Lachnospiraceae	Butyrivibrio	Butyrivibrio hungatei	0.461327	0.00277924	Unique indicator for RW
1113728	Proteobacteria	Gammaproteobacteria	Oceanospirillales	Alcanivoracaceae	Alcanivorax	Alcanivorax sp. NBRC 101098	0.696324	0.00277924	Unique indicator for RW
253239	Firmicutes	Clostridia	Eubacteriales	Oscillospiraceae	Ethanoligenens	Ethanoligenens harbinense	0.507067	0.00518498	Unique indicator for RW
66219	Firmicutes	Clostridia	Eubacteriales	Lachnospiraceae	Lachnoclostridium	Lachnoclostridium phytofermentans	0.566425	0.00277924	Unique indicator for RW
40576	Proteobacteria	Gammaproteobacteria	Enterobacterales	Morganellaceae	Xenorhabdus	Xenorhabdus bovienii	0.706547	0.00277924	Unique indicator for RW
1305	Firmicutes	Bacilli	Lactobacillales	Streptococcaceae	Streptococcus	Streptococcus sanguinis	0.734839	0.00277924	Unique indicator for RW
2666185	Proteobacteria	Gammaproteobacteria	Chromatiales	Ectothiorhodospiraceae	Spiribacter	Spiribacter sp. 2438	0.461699	0.00744213	Unique indicator for RW
55213	Proteobacteria	Gammaproteobacteria	Enterobacterales	Pectobacteriaceae	Brenneria	Brenneria rubrifaciens	0.661594	0.00277924	Unique indicator for RW
1679444	Verrucomicrobiota	Verrucomicrobiae	Verrucomicrobiales	Akkermansiaceae	Akkermansia	Akkermansia glycaniphila	0.635	0.00277924	Unique indicator for RW
33952	Firmicutes	Clostridia	Eubacteriales	Eubacteriaceae	Acetobacterium	Acetobacterium woodii	0.44698	0.00277924	Unique indicator for RW
2291597	Proteobacteria	Gammaproteobacteria	Gammaproteobacteria incertae sedis	Gallaecimonas	Gallaecimonas mangrovi	Gallaecimonas mangrovi	0.791819	0.00277924	Unique indicator for RW
1986204	Chloroflexi	Anaerolineae	Anaerolineales	Anaerolineaceae	Brevefilum	Brevefilum fermentans	0.466179	0.00744213	Unique indicator for RW
1583	Firmicutes	Bacilli	Lactobacillales	Lactobacillaceae	Weissella	Weissella confusa	0.671756	0.00277924	Unique indicator for RW
1393	Firmicutes	Bacilli	Bacillales	Paenibacillaceae	Brevibacillus	Brevibacillus brevis	0.44204	0.0178355	Unique indicator for RW
297	Proteobacteria	Hydrogenophilia	Hydrogenophilales	Hydrogenophilaceae	Hydrogenophilus	Hydrogenophilus thermoluteolus	0.556905	0.00277924	Unique indicator for RW
2682091	Bacteroidetes	Sphingobacteriia	Sphingobacteriales	Sphingobacteriaceae	Mucilaginibacter	Mucilaginibacter ginkgonis	0.584362	0.00277924	Unique indicator for RW
2527964	Planctomycetota	Planctomycetia	Planctomycetales	Planctomycetaceae	Gimesia	Gimesia aquarii	0.540111	0.00277924	Unique indicator for RW
2813780	Proteobacteria	Betaproteobacteria	Burkholderiales	Alcaligenaceae	Alcaligenes	Alcaligenes sp. SORT26	0.680183	0.00277924	Unique indicator for RW
1868793	Firmicutes	Bacilli	Lactobacillales	Carnobacteriaceae	Jeotgalibaca	Jeotgalibaca porci	0.549884	0.00277924	Unique indicator for RW
2507162	Firmicutes	Clostridia	Eubacteriales	Oscillospiraceae	Caproiciproducens	Caproiciproducens sp. NJN-50	0.456321	0.00518498	Unique indicator for RW
43305	Firmicutes	Clostridia	Eubacteriales	Lachnospiraceae	Butyrivibrio	Butyrivibrio proteoclasticus	0.479171	0.00277924	Unique indicator for RW
1507512	Firmicutes	Clostridia	Eubacteriales	Peptostreptococcaceae	Romboutsia	Romboutsia hominis	0.672606	0.00277924	Unique indicator for RW
40269	Proteobacteria	Gammaproteobacteria	Vibrionales	Vibrionaceae	Aliivibrio	Aliivibrio salmonicida	0.551732	0.00277924	Unique indicator for RW
1033846	Proteobacteria	Gammaproteobacteria	Pseudomonadales	Marinobacteraceae	Marinobacter	Marinobacter adhaerens	0.795951	0.00277924	Unique indicator for RW
488	Proteobacteria	Betaproteobacteria	Neisseriales	Neisseriaceae	Neisseria	Neisseria mucosa	0.833267	0.00277924	Unique indicator for RW
44008	Firmicutes	Bacilli	Lactobacillales	Enterococcaceae	Enterococcus	Enterococcus cecorum	0.736514	0.00277924	Unique indicator for RW
120	Planctomycetota	Planctomycetia	Planctomycetales	Planctomycetaceae	Planctopirus	Planctopirus limnophila	0.479127	0.0095962	Unique indicator for RW
2575699	Bacteroidetes	Flavobacteriia	Flavobacteriales	Weeksellaceae	Elizabethkingia	Elizabethkingia sp. 2-6	0.435947	0.00744213	Unique indicator for RW
254247	Proteobacteria	Gammaproteobacteria	Legionellales	Coxiellaceae	Aquicella	Aquicella siphonis	0.619058	0.00277924	Unique indicator for RW
502	Proteobacteria	Betaproteobacteria	Neisseriales	Neisseriaceae	Kingella	Kingella denitrificans	0.717016	0.00277924	Unique indicator for RW
95641	Proteobacteria	Gammaproteobacteria	Methylococcales	Methylococcaceae	Methylotuvimicrobium	Methylotuvimicrobium buryatense	0.538278	0.00277924	Unique indicator for RW
2003188	Actinobacteria	Coriobacteriia	Coriobacteriales	Atopobiaceae	Parolsenella	Parolsenella catena	0.416026	0.0235473	Unique indicator for RW
2527971	Planctomycetota	Planctomycetia	Planctomycetales	Planctomycetaceae	Gimesia	Gimesia algae	0.386521	0.036394	Unique indicator for RW
1648	Firmicutes	Erysipelotrichia	Erysipelotrichales	Erysipelotrichaceae	Erysipelothrix	Erysipelothrix rhusiopathiae	0.552648	0.00277924	Unique indicator for RW
427923	Thermodesulfobacteriota	Desulfobulbia	Desulfobulbales	Desulfobulbaceae	Desulfurivibrio	Desulfurivibrio alkaliphilus	0.412594	0.0291696	Unique indicator for RW
28112	Bacteroidetes	Bacteroidia	Bacteroidales	Tannerellaceae	Tannerella	Tannerella forsythia	0.750587	0.00277924	Unique indicator for RW
1335757	Proteobacteria	Gammaproteobacteria	Chromatiales	Ectothiorhodospiraceae	Spiribacter	Spiribacter curvatus	0.394355	0.0380871	Unique indicator for RW
2052056	Proteobacteria	Gammaproteobacteria	Enterobacterales	Erwiniaceae	Pantoea	Pantoea sp. MSR2	0.452303	0.0116875	Unique indicator for RW
1229621	Firmicutes	Clostridia	Eubacteriales	Lachnospiraceae	Anaerostipes	Anaerostipes rhamnosivorans	0.522726	0.00277924	Unique indicator for RW
715	Proteobacteria	Gammaproteobacteria	Pasteurellales	Pasteurellaceae	Actinobacillus	Actinobacillus pleuropneumoniae	0.737838	0.00277924	Unique indicator for RW
69823	Firmicutes	Negativicutes	Selenomonadales	Selenomonadaceae	Selenomonas	Selenomonas sputigena	0.560325	0.00518498	Unique indicator for RW
2109558	Bdellovibrionota	Bacteriovoracia	Bacteriovoracales	Halobacteriovoraceae	Halobacteriovorax	Halobacteriovorax sp. BALOs_7	0.77039	0.00277924	Unique indicator for RW
361111	Thermodesulfobacteriota	Syntrophobacteria	Syntrophobacterales	Syntrophobacteraceae	Desulfoglaeba	Desulfoglaeba alkanexedens	0.470284	0.0158048	Unique indicator for RW
496056	Bacteroidetes	Sphingobacteriia	Sphingobacteriales	Sphingobacteriaceae	Anseongella	Anseongella ginsenosidimutans	0.58886	0.00277924	Unique indicator for RW
738	Proteobacteria	Gammaproteobacteria	Pasteurellales	Pasteurellaceae	Glaesserella	Glaesserella parasuis	0.804615	0.00277924	Unique indicator for RW
1313	Firmicutes	Bacilli	Lactobacillales	Streptococcaceae	Streptococcus	Streptococcus pneumoniae	0.773904	0.00277924	Unique indicator for RW
1379909	Bacteroidetes	Cytophagia	Cytophagales	Hymenobacteraceae	Rufibacter	Rufibacter sp. DG15C	0.434557	0.0158048	Unique indicator for RW
2656760	Bacteroidetes	Flavobacteriia	Flavobacteriales	Weeksellaceae	Apibacter	Apibacter sp. B3706	0.621657	0.00277924	Unique indicator for RW
83771	Proteobacteria	Gammaproteobacteria	Aeromonadales	Succinivibrionaceae	Succinivibrio	Succinivibrio dextrinosolvens	0.790427	0.00277924	Unique indicator for RW
2590022	Campylobacterota	Epsilonproteobacteria	Campylobacterales	Thiovulaceae	Sulfurimonas	Sulfurimonas sp. GYSZ_1	0.675414	0.00277924	Unique indicator for RW
1008	Bacteroidetes	Saprospiria	Saprospirales	Saprospiraceae	Saprospira	Saprospira grandis	0.640924	0.00277924	Unique indicator for RW
54736	Proteobacteria	Gammaproteobacteria	Enterobacterales	Enterobacteriaceae	Salmonella	Salmonella bongori	0.566948	0.00277924	Unique indicator for RW
1903694	Proteobacteria	Gammaproteobacteria	Aeromonadales	Aeromonadaceae	Oceanisphaera	Oceanisphaera avium	0.733876	0.00277924	Unique indicator for RW
221345	Cyanobacteria	Cyanophyceae	Synechococcales	Synechococcaceae	Synechococcus	Synechococcus sp. RS9902	0.30559	0.0291696	Unique indicator for RW
1260	Firmicutes	Tissierellia	Tissierellales	Peptoniphilaceae	Finegoldia	Finegoldia magna	0.748842	0.00277924	Unique indicator for RW
1584	Firmicutes	Bacilli	Lactobacillales	Lactobacillaceae	Lactobacillus	Lactobacillus delbrueckii	0.607819	0.00277924	Unique indicator for RW
2609415	Proteobacteria	Gammaproteobacteria	Oceanospirillales	Halomonadaceae	Cobetia	Cobetia sp. cqz5-12	0.48141	0.00277924	Unique indicator for RW
157779	Proteobacteria	Gammaproteobacteria	Oceanospirillales	Halomonadaceae	Kushneria	Kushneria marisflavi	0.658599	0.00277924	Unique indicator for RW
1397	Firmicutes	Bacilli	Bacillales	Bacillaceae	Niallia	Bacillus circulans	0.776186	0.00277924	Unique indicator for RW
2161677	Proteobacteria	Alphaproteobacteria	Kordiimonadales	Kordiimonadaceae	Kordiimonas	Kordiimonas pumila	0.573578	0.00277924	Unique indicator for RW
267212	Proteobacteria	Betaproteobacteria	Neisseriales	Neisseriaceae	Neisseria	Neisseria bacilliformis	0.615568	0.00277924	Unique indicator for RW
218208	Thermodesulfobacteriota	Desulfobacteria	Desulfobacterales	Desulfatibacillaceae	Desulfatibacillum	Desulfatibacillum aliphaticivorans	0.576708	0.00277924	Unique indicator for RW
1074311	Proteobacteria	Gammaproteobacteria	Vibrionales	Vibrionaceae	Vibrio	Vibrio alfacsensis	0.629476	0.00277924	Unique indicator for RW
57706	Proteobacteria	Gammaproteobacteria	Enterobacterales	Enterobacteriaceae	Citrobacter	Citrobacter braakii	0.616847	0.00277924	Unique indicator for RW
83552	Chlamydiota	Chlamydiia	Parachlamydiales	Parachlamydiaceae	Parachlamydia	Parachlamydia acanthamoebae	0.677071	0.00277924	Unique indicator for RW
1328	Firmicutes	Bacilli	Lactobacillales	Streptococcaceae	Streptococcus	Streptococcus anginosus	0.515232	0.00277924	Unique indicator for RW
1596	Firmicutes	Bacilli	Lactobacillales	Lactobacillaceae	Lactobacillus	Lactobacillus gasseri	0.625701	0.00277924	Unique indicator for RW
1335	Firmicutes	Bacilli	Lactobacillales	Streptococcaceae	Streptococcus	Streptococcus equinus	0.617971	0.00277924	Unique indicator for RW
833	Fibrobacterota	Fibrobacteria	Fibrobacterales	Fibrobacteraceae	Fibrobacter	Fibrobacter succinogenes	0.382672	0.00277924	Unique indicator for RW
386891	Proteobacteria	Gammaproteobacteria	Moraxellales	Moraxellaceae	Moraxella	Moraxella bovoculi	0.613925	0.00277924	Unique indicator for RW
777	Proteobacteria	Gammaproteobacteria	Legionellales	Coxiellaceae	Coxiella	Coxiella burnetii	0.725892	0.00277924	Unique indicator for RW
2686360	Proteobacteria	Gammaproteobacteria	Oceanospirillales	Halomonadaceae	Cobetia	Cobetia sp. L2A1	0.697504	0.00277924	Unique indicator for RW
2211106	Proteobacteria	Gammaproteobacteria	Thiotrichales	Piscirickettsiaceae	Thiomicrorhabdus	Thiomicrorhabdus aquaedulcis	0.755358	0.00277924	Unique indicator for RW
2709390	Bacteroidetes	Bacteroidia	Bacteroidales	Bacteroidaceae	Bacteroides	Bacteroides sp. ZJ-18	0.574949	0.00277924	Unique indicator for RW
201	Campylobacterota	Epsilonproteobacteria	Campylobacterales	Campylobacteraceae	Campylobacter	Campylobacter lari	0.75031	0.00277924	Unique indicator for RW
1986146	Thermodesulfobacteriota	Desulfobulbia	Desulfobulbales	Desulfobulbaceae	Desulfobulbus	Desulfobulbus oralis	0.510932	0.00518498	Unique indicator for RW
400092	Bacteroidetes	Cytophagia	Cytophagales	Hymenobacteraceae	Pontibacter	Pontibacter korlensis	0.578066	0.00277924	Unique indicator for RW
194196	Proteobacteria	Betaproteobacteria	Neisseriales	Neisseriaceae	Alysiella	Alysiella filiformis	0.763979	0.00277924	Unique indicator for RW
147709	Firmicutes	Bacilli	Lactobacillales	Carnobacteriaceae	Carnobacterium	Carnobacterium inhibens	0.446848	0.0178355	Unique indicator for RW
1302	Firmicutes	Bacilli	Lactobacillales	Streptococcaceae	Streptococcus	Streptococcus gordonii	0.724792	0.00277924	Unique indicator for RW
505	Proteobacteria	Betaproteobacteria	Neisseriales	Neisseriaceae	Kingella	Kingella oralis	0.669196	0.00277924	Unique indicator for RW
2725288	Thermodesulfobacteriota	Desulfovibrionia	Desulfovibrionales	Desulfovibrionaceae	Pseudodesulfovibrio	Pseudodesulfovibrio sp. zrk46	0.469493	0.00277924	Unique indicator for RW
1761794	Proteobacteria	Gammaproteobacteria	Pseudomonadales	Marinobacteraceae	Marinobacter	Marinobacter sp. es.042	0.717243	0.00277924	Unique indicator for RW
1381081	Proteobacteria	Gammaproteobacteria	Vibrionales	Vibrionaceae	Vibrio	Vibrio panuliri	0.55731	0.00277924	Unique indicator for RW
657387	Proteobacteria	Gammaproteobacteria	Oceanospirillales	Halomonadaceae	Kushneria	Kushneria phosphatilytica	0.623563	0.00277924	Unique indicator for RW
28084	Proteobacteria	Gammaproteobacteria	Legionellales	Legionellaceae	Legionella	Legionella cherrii	0.675423	0.00277924	Unique indicator for RW
1444684	Proteobacteria	Betaproteobacteria	Nitrosomonadales	Nitrosomonadaceae	Nitrosomonas	Nitrosomonas stercoris	0.619178	0.00277924	Unique indicator for RW
2584944	Proteobacteria	Betaproteobacteria	Burkholderiales	Sutterellaceae	Sutterella	Sutterella faecalis	0.591194	0.00277924	Unique indicator for RW
82985	Proteobacteria	Gammaproteobacteria	Enterobacterales	Budviciaceae	Pragia	Pragia fontium	0.7718	0.00277924	Unique indicator for RW
385025	Proteobacteria	Gammaproteobacteria	Thiotrichales	Piscirickettsiaceae	Cycloclasticus	Cycloclasticus sp. P1	0.375168	0.00277924	Unique indicator for RW
1918945	Proteobacteria	Gammaproteobacteria	Vibrionales	Vibrionaceae	Vibrio	Vibrio spartinae	0.671582	0.00277924	Unique indicator for RW
158	Spirochaetota	Spirochaetia	Spirochaetales	Treponemataceae	Treponema	Treponema denticola	0.782847	0.00277924	Unique indicator for RW
1731	Firmicutes	Clostridia	Eubacteriales	Peptostreptococcaceae	Peptoclostridium	Peptoclostridium acidaminophilum	0.573192	0.00277924	Unique indicator for RW
2742624	Proteobacteria	Gammaproteobacteria	Enterobacterales	Enterobacteriaceae	Citrobacter	Citrobacter sp. RHB25-C09	0.371894	0.0310069	Unique indicator for RW
2320868	Firmicutes	Clostridia	Eubacteriales	Clostridiaceae	Clostridium	Clostridium sp. CT4	0.826307	0.00277924	Unique indicator for RW
485	Proteobacteria	Betaproteobacteria	Neisseriales	Neisseriaceae	Neisseria	Neisseria gonorrhoeae	0.60796	0.00277924	Unique indicator for RW
1513	Firmicutes	Clostridia	Eubacteriales	Clostridiaceae	Clostridium	Clostridium tetani	0.802076	0.00277924	Unique indicator for RW
2748865	Bdellovibrionota	Bdellovibrionia	Bdellovibrionales	Pseudobdellovibrionaceae	Bdellovibrio	Bdellovibrio sp. KM01	0.697685	0.00277924	Unique indicator for RW
69539	Proteobacteria	Gammaproteobacteria	Alteromonadales	Moritellaceae	Moritella	Moritella yayanosii	0.626279	0.00277924	Unique indicator for RW
170673	Proteobacteria	Gammaproteobacteria	Vibrionales	Vibrionaceae	Vibrio	Vibrio kanaloae	0.419427	0.00277924	Unique indicator for RW
591197	Ignavibacteriota	Ignavibacteria	Ignavibacteriales	Ignavibacteriaceae	Ignavibacterium	Ignavibacterium album	0.640054	0.00277924	Unique indicator for RW
2025808	Proteobacteria	Gammaproteobacteria	Vibrionales	Vibrionaceae	Vibrio	Vibrio qinghaiensis	0.449202	0.00277924	Unique indicator for RW
2358187	Proteobacteria	Gammaproteobacteria	Alteromonadales	Alteromonadaceae	Alteromonas	Alteromonas sp. 76-1	0.483345	0.00277924	Unique indicator for RW
90244	Proteobacteria	Betaproteobacteria	Burkholderiales	Alcaligenaceae	Oligella	Oligella ureolytica	0.704411	0.00277924	Unique indicator for RW
29322	Firmicutes	Clostridia	Eubacteriales	Eubacteriaceae	Eubacterium	[Eubacterium] cellulosolvens	0.490168	0.00277924	Unique indicator for RW
2785331	Proteobacteria	Gammaproteobacteria	Pseudomonadales	Pseudomonadaceae	Entomomonas	Entomomonas sp. F2A	0.840088	0.00277924	Unique indicator for RW
1599	Firmicutes	Bacilli	Lactobacillales	Lactobacillaceae	Latilactobacillus	Latilactobacillus sakei	0.690029	0.00277924	Unique indicator for RW
35799	Proteobacteria	Betaproteobacteria	Nitrosomonadales	Nitrosomonadaceae	Nitrosospira	Nitrosospira briensis	0.47451	0.0116875	Unique indicator for RW
1316408	Firmicutes	Bacilli	Lactobacillales	Streptococcaceae	Streptococcus	Streptococcus sp. HSISM1	0.547496	0.00277924	Unique indicator for RW
1493	Firmicutes	Clostridia	Eubacteriales	Clostridiaceae	Clostridium	Clostridium cellulovorans	0.819725	0.00277924	Unique indicator for RW
1815583	Proteobacteria	Betaproteobacteria	Neisseriales	Neisseriaceae	Neisseria	Neisseria musculi	0.797261	0.00277924	Unique indicator for RW
33033	Firmicutes	Tissierellia	Tissierellales	Peptoniphilaceae	Parvimonas	Parvimonas micra	0.741472	0.00277924	Unique indicator for RW
33959	Firmicutes	Bacilli	Lactobacillales	Lactobacillaceae	Lactobacillus	Lactobacillus johnsonii	0.735764	0.00277924	Unique indicator for RW
646	Proteobacteria	Gammaproteobacteria	Aeromonadales	Aeromonadaceae	Aeromonas	Aeromonas sobria	0.416001	0.0178355	Unique indicator for RW
512649	Proteobacteria	Gammaproteobacteria	Vibrionales	Vibrionaceae	Vibrio	Vibrio azureus	0.617334	0.00277924	Unique indicator for RW
1561924	Proteobacteria	Gammaproteobacteria	Kangiellales	Kangiellaceae	Kangiella	Kangiella profundi	0.746935	0.00277924	Unique indicator for RW
1903276	Nitrososphaerota	Nitrososphaerota incertae sedis	Candidatus Nitrosotalea	-	-	Candidatus Nitrosotalea okcheonensis	0.467397	0.00277924	Unique indicator for RW
2545799	Bacteroidetes	Flavobacteriia	Flavobacteriales	Flavobacteriaceae	Capnocytophaga	Capnocytophaga sp. FDAARGOS_737	0.50365	0.00277924	Unique indicator for RW
1796620	Firmicutes	Clostridia	Eubacteriales	Oscillospiraceae	Acutalibacter	Acutalibacter muris	0.496659	0.00277924	Unique indicator for RW
274537	Chlorobiota	Chlorobiia	Chlorobiales	Chlorobiaceae	Chlorobaculum	Chlorobaculum limnaeum	0.402984	0.036394	Unique indicator for RW
59754	Proteobacteria	Gammaproteobacteria	Oceanospirillales	Alcanivoracaceae	Alcanivorax	Alcanivorax borkumensis	0.63162	0.00277924	Unique indicator for RW
2377	Firmicutes	Negativicutes	Selenomonadales	Sporomusaceae	Sporomusa	Sporomusa termitida	0.727412	0.00277924	Unique indicator for RW
2749040	Proteobacteria	Gammaproteobacteria	Oceanospirillales	Halomonadaceae	Halomonas	Halomonas sp. SH5A2	0.713603	0.00277924	Unique indicator for RW
1096	Chlorobiota	Chlorobiia	Chlorobiales	Chlorobiaceae	Chlorobium	Chlorobium phaeobacteroides	0.67322	0.00277924	Unique indicator for RW
265668	Proteobacteria	Gammaproteobacteria	Vibrionales	Vibrionaceae	Vibrio	Vibrio ponticus	0.618358	0.00277924	Unique indicator for RW
551989	Proteobacteria	Gammaproteobacteria	Enterobacterales	Enterobacteriaceae	Kosakonia	Kosakonia arachidis	0.485858	0.00277924	Unique indicator for RW
2724	Proteobacteria	Alphaproteobacteria	Hyphomonadales	Hyphomonadaceae	Hirschia	Hirschia baltica	0.614551	0.00277924	Unique indicator for RW
2026186	Firmicutes	Bacilli	Bacillales	Bacillaceae	Bacillus	Bacillus paranthracis	0.457723	0.0178355	Unique indicator for RW
589436	Bacteroidetes	Bacteroidia	Bacteroidales	Prevotellaceae	Prevotella	Prevotella fusca	0.63316	0.00277924	Unique indicator for RW
158841	Proteobacteria	Gammaproteobacteria	Enterobacterales	Budviciaceae	Leminorella	Leminorella richardii	0.725227	0.00277924	Unique indicator for RW
2740405	Campylobacterota	Epsilonproteobacteria	Campylobacterales	Thiovulaceae	Sulfurimonas	Candidatus Sulfurimonas marisnigri	0.71138	0.00277924	Unique indicator for RW
2267253	Proteobacteria	Gammaproteobacteria	Thiotrichales	Piscirickettsiaceae	Thiomicrorhabdus	Thiomicrorhabdus indica	0.626894	0.00277924	Unique indicator for RW
2580412	Proteobacteria	Gammaproteobacteria	Thiotrichales	Piscirickettsiaceae	Thiomicrorhabdus	Thiomicrorhabdus sediminis	0.5265	0.00277924	Unique indicator for RW
1002672	Proteobacteria	Alphaproteobacteria	Pelagibacterales	Pelagibacteraceae	Candidatus Pelagibacter	Candidatus Pelagibacter sp. IMCC9063	0.521507	0.00277924	Unique indicator for RW
617123	Firmicutes	Clostridia	Eubacteriales	Lachnospiraceae	Lachnoanaerobaculum	Lachnoanaerobaculum umeaense	0.525671	0.00277924	Unique indicator for RW
905	Firmicutes	Negativicutes	Acidaminococcales	Acidaminococcaceae	Acidaminococcus	Acidaminococcus fermentans	0.592624	0.00277924	Unique indicator for RW
1884634	Actinobacteria	Actinomycetes	Candidatus Nanopelagicales	Candidatus Nanopelagicaceae	Candidatus Nanopelagicus	Candidatus Nanopelagicus limnes	0.450747	0.00277924	Unique indicator for RW
1553431	Proteobacteria	Betaproteobacteria	Burkholderiales	Burkholderiaceae	Mycoavidus	Mycoavidus cysteinexigens	0.745543	0.00277924	Unique indicator for RW
76123	Bacteroidetes	Bacteroidia	Bacteroidales	Prevotellaceae	Hoylesella	Prevotella enoeca	0.70735	0.00277924	Unique indicator for RW
1377	Firmicutes	Bacilli	Lactobacillales	Aerococcaceae	Aerococcus	Aerococcus viridans	0.494112	0.00277924	Unique indicator for RW
687	Proteobacteria	Gammaproteobacteria	Vibrionales	Vibrionaceae	Vibrio	Vibrio gazogenes	0.62244	0.00277924	Unique indicator for RW
394958	Firmicutes	Clostridia	Eubacteriales	Clostridiaceae	Clostridium	Clostridium taeniosporum	0.786266	0.00277924	Unique indicator for RW
1488	Firmicutes	Clostridia	Eubacteriales	Clostridiaceae	Clostridium	Clostridium acetobutylicum	0.805707	0.00277924	Unique indicator for RW
389348	Chlamydiota	Chlamydiia	Parachlamydiales	Parachlamydiaceae	Candidatus Protochlamydia	Candidatus Protochlamydia naegleriophila	0.632138	0.00277924	Unique indicator for RW
2721621	Firmicutes	Clostridia	Eubacteriales	Oscillospiraceae	Caproicibacter	Caproiciproducens sp. 7D4C2	0.593859	0.00277924	Unique indicator for RW
1756150	Bacteroidetes	Flavobacteriia	Flavobacteriales	Weeksellaceae	Elizabethkingia	Elizabethkingia ursingii	0.415997	0.0273292	Unique indicator for RW
1239307	Proteobacteria	Gammaproteobacteria	Enterobacterales	Bruguierivoracaceae	Sodalis	Sodalis praecaptivus	0.585239	0.00518498	Unique indicator for RW
2725560	Proteobacteria	Gammaproteobacteria	Enterobacterales	Enterobacteriaceae	Kosakonia	Kosakonia sp. SMBL-WEM22	0.485346	0.00277924	Unique indicator for RW
2527994	Planctomycetota	Planctomycetia	Planctomycetales	Planctomycetaceae	Thalassoglobus	Thalassoglobus polymorphus	0.416731	0.0196836	Unique indicator for RW
271065	Proteobacteria	Gammaproteobacteria	Methylococcales	Methylococcaceae	Methylotuvimicrobium	Methylotuvimicrobium alcaliphilum	0.523946	0.00277924	Unique indicator for RW
2490851	Proteobacteria	Gammaproteobacteria	Enterobacterales	Erwiniaceae	Pantoea	Pantoea sp. CCBC3-3-1	0.541897	0.00277924	Unique indicator for RW
189381	Firmicutes	Bacilli	Bacillales	Bacillaceae	Rossellomorea	Bacillus marisflavi	0.550139	0.00277924	Unique indicator for RW
2530390	Bacteroidetes	Bacteroidia	Bacteroidales	Muribaculaceae	Muribaculum	Muribaculum gordoncarteri	0.747718	0.00277924	Unique indicator for RW
1853278	Proteobacteria	Betaproteobacteria	Neisseriales	Neisseriaceae	Neisseria	Neisseria chenwenguii	0.71061	0.00277924	Unique indicator for RW
2724191	Proteobacteria	Gammaproteobacteria	Alteromonadales	Ferrimonadaceae	Ferrimonas	Ferrimonas lipolytica	0.594609	0.00277924	Unique indicator for RW
1283	Firmicutes	Bacilli	Bacillales	Staphylococcaceae	Staphylococcus	Staphylococcus haemolyticus	0.75408	0.00277924	Unique indicator for RW
1203471	Thermodesulfobacteriota	Desulfuromonadia	Geobacterales	Geobacteraceae	Geotalea	Geobacter daltonii	0.600966	0.00277924	Unique indicator for RW
333962	Proteobacteria	Gammaproteobacteria	Enterobacterales	Morganellaceae	Providencia	Providencia heimbachae	0.726422	0.00277924	Unique indicator for RW
1231	Proteobacteria	Betaproteobacteria	Nitrosomonadales	Nitrosomonadaceae	Nitrosospira	Nitrosospira multiformis	0.481882	0.00744213	Unique indicator for RW
480	Proteobacteria	Gammaproteobacteria	Moraxellales	Moraxellaceae	Moraxella	Moraxella catarrhalis	0.748113	0.00277924	Unique indicator for RW
153493	Proteobacteria	Betaproteobacteria	Neisseriales	Neisseriaceae	Conchiformibius	Conchiformibius steedae	0.613868	0.00277924	Unique indicator for RW
2590551	Campylobacterota	Epsilonproteobacteria	Campylobacterales	Thiovulaceae	Sulfurimonas	Sulfurimonas sp. B2	0.686806	0.00277924	Unique indicator for RW
2507160	Firmicutes	Clostridia	Eubacteriales	Eubacteriales incertae sedis	Aminipila	Aminipila sp. JN-18	0.577874	0.00277924	Unique indicator for RW
1398	Firmicutes	Bacilli	Bacillales	Bacillaceae	Weizmannia	Weizmannia coagulans	0.525638	0.00518498	Unique indicator for RW
1159327	Actinobacteria	Actinomycetes	Micrococcales	Microbacteriaceae	Pontimonas	Pontimonas salivibrio	0.407581	0.00744213	Unique indicator for RW
1679721	Firmicutes	Clostridia	Eubacteriales	Lachnospiraceae	Herbinix	Herbinix luporum	0.645178	0.00277924	Unique indicator for RW
2675054	Proteobacteria	Gammaproteobacteria	Thiotrichales	Piscirickettsiaceae	Thiosulfatimonas	Thiosulfatimonas sediminis	0.728572	0.00277924	Unique indicator for RW
92245	Proteobacteria	Gammaproteobacteria	Thiotrichales	Piscirickettsiaceae	Thiomicrospira	Thiomicrospira aerophila	0.87868	0.00277924	Unique indicator for RW
242600	Bacteroidetes	Flavobacteriia	Flavobacteriales	Ichthyobacteriaceae	Ichthyobacterium	Ichthyobacterium seriolicida	0.545566	0.00277924	Unique indicator for RW
45067	Proteobacteria	Gammaproteobacteria	Legionellales	Legionellaceae	Legionella	Legionella lansingensis	0.700575	0.00277924	Unique indicator for RW
28037	Firmicutes	Bacilli	Lactobacillales	Streptococcaceae	Streptococcus	Streptococcus mitis	0.692739	0.00277924	Unique indicator for RW
206	Campylobacterota	Epsilonproteobacteria	Campylobacterales	Campylobacteraceae	Campylobacter	Campylobacter sputorum	0.757887	0.00277924	Unique indicator for RW
1908198	Proteobacteria	Gammaproteobacteria	Vibrionales	Vibrionaceae	Salinivibrio	Salinivibrio kushneri	0.783849	0.00277924	Unique indicator for RW
2231053	Bdellovibrionota	Bdellovibrionia	Bdellovibrionales	Pseudobdellovibrionaceae	Bdellovibrio	Bdellovibrio sp. ZAP7	0.618833	0.00277924	Unique indicator for RW
2259673	Nitrososphaerota	Nitrososphaeria	Nitrosopumilales	Nitrosopumilaceae	Nitrosarchaeum	Nitrosarchaeum sp. AC2	0.378618	0.00277924	Unique indicator for RW
628	Proteobacteria	Gammaproteobacteria	Enterobacterales	Morganellaceae	Xenorhabdus	Xenorhabdus nematophila	0.662175	0.00277924	Unique indicator for RW
75985	Proteobacteria	Gammaproteobacteria	Pasteurellales	Pasteurellaceae	Mannheimia	Mannheimia haemolytica	0.747869	0.00277924	Unique indicator for RW
2494701	Proteobacteria	Gammaproteobacteria	Enterobacterales	Enterobacteriaceae	Enterobacter	Enterobacter chengduensis	0.329351	0.0433197	Unique indicator for RW
97478	Firmicutes	Bacilli	Lactobacillales	Lactobacillaceae	Limosilactobacillus	Limosilactobacillus mucosae	0.593638	0.00277924	Unique indicator for RW
326522	Proteobacteria	Betaproteobacteria	Neisseriales	Neisseriaceae	Neisseria	Neisseria animaloris	0.828387	0.00277924	Unique indicator for RW
336810	Bacteroidetes	Flavobacteriia	Flavobacteriales	Flavobacteriales incertae sedis	Candidatus Karelsulcia	Candidatus Sulcia muelleri	0.734438	0.00277924	Unique indicator for RW
19	Thermodesulfobacteriota	Desulfuromonadia	Desulfuromonadales	Syntrophotaleaceae	Syntrophotalea	Syntrophotalea carbinolica	0.576459	0.00277924	Unique indicator for RW
158847	Firmicutes	Negativicutes	Selenomonadales	Selenomonadaceae	Megamonas	Megamonas hypermegale	0.744508	0.00277924	Unique indicator for RW
67780	Proteobacteria	Gammaproteobacteria	Enterobacterales	Hafniaceae	Edwardsiella	Edwardsiella ictaluri	0.614429	0.00277924	Unique indicator for RW
2213226	Proteobacteria	Gammaproteobacteria	Pseudomonadales	Pseudomonadaceae	Entomomonas	Entomomonas moraniae	0.808768	0.00277924	Unique indicator for RW
655307	Proteobacteria	Betaproteobacteria	Neisseriales	Neisseriaceae	Neisseria	Neisseria sp. KEM232	0.657191	0.00277924	Unique indicator for RW
2746060	Proteobacteria	Gammaproteobacteria	Legionellales	Legionellaceae	Legionella	Legionella sp. PC1000	0.720273	0.00277924	Unique indicator for RW
643674	Proteobacteria	Betaproteobacteria	Burkholderiales	Alcaligenaceae	Paenalcaligenes	Paenalcaligenes hominis	0.812965	0.00277924	Unique indicator for RW
1560339	Proteobacteria	Gammaproteobacteria	Enterobacterales	Enterobacteriaceae	Enterobacter	Enterobacter sp. E20	0.307694	0.0196836	Unique indicator for RW
53345	Firmicutes	Bacilli	Lactobacillales	Enterococcaceae	Enterococcus	Enterococcus durans	0.704244	0.00277924	Unique indicator for RW
1163710	Proteobacteria	Gammaproteobacteria	Enterobacterales	Enterobacteriaceae	Cronobacter	Cronobacter condimenti	0.428565	0.0137698	Unique indicator for RW
2498113	Proteobacteria	Gammaproteobacteria	Enterobacterales	Budviciaceae	Jinshanibacter	Jinshanibacter zhutongyuii	0.743412	0.00277924	Unique indicator for RW
91604	Proteobacteria	Alphaproteobacteria	Holosporales	Candidatus Paracaedibacteraceae	Candidatus Paracaedibacter	Candidatus Paracaedibacter acanthamoebae	0.740728	0.00277924	Unique indicator for RW
1499973	Proteobacteria	Gammaproteobacteria	Enterobacterales	Enterobacteriaceae	Escherichia	Escherichia marmotae	0.560362	0.00277924	Unique indicator for RW
1903686	Firmicutes	Bacilli	Lactobacillales	Carnobacteriaceae	Jeotgalibaca	Jeotgalibaca sp. PTS2502	0.468381	0.00518498	Unique indicator for RW
2591634	Bacteroidetes	Cytophagia	Cytophagales	Cyclobacteriaceae	Echinicola	Echinicola sp. LN3S3	0.628878	0.00277924	Unique indicator for RW
85402	Proteobacteria	Gammaproteobacteria	Pasteurellales	Pasteurellaceae	Mannheimia	Mannheimia granulomatis	0.759208	0.00277924	Unique indicator for RW
265883	Proteobacteria	Gammaproteobacteria	Thiotrichales	Piscirickettsiaceae	Hydrogenovibrio	Hydrogenovibrio thermophilus	0.706405	0.00277924	Unique indicator for RW
451	Proteobacteria	Gammaproteobacteria	Legionellales	Legionellaceae	Tatlockia	Tatlockia micdadei	0.716684	0.00277924	Unique indicator for RW
300876	Proteobacteria	Gammaproteobacteria	Vibrionales	Vibrionaceae	Vibrio	Vibrio europaeus	0.611497	0.00277924	Unique indicator for RW
490759	Proteobacteria	Gammaproteobacteria	Pseudomonadales	Marinobacteraceae	Marinobacter	Marinobacter sp. BSs20148	0.59965	0.00277924	Unique indicator for RW
93378	Proteobacteria	Gammaproteobacteria	Enterobacterales	Hafniaceae	Edwardsiella	Edwardsiella hoshinae	0.626484	0.00277924	Unique indicator for RW
1458355	Proteobacteria	Gammaproteobacteria	Enterobacterales	Erwiniaceae	Mixta	Mixta theicola	0.460446	0.0116875	Unique indicator for RW
326523	Proteobacteria	Betaproteobacteria	Neisseriales	Neisseriaceae	Neisseria	Neisseria zoodegmatis	0.844557	0.00277924	Unique indicator for RW
85404	Proteobacteria	Gammaproteobacteria	Pasteurellales	Pasteurellaceae	Mannheimia	Mannheimia varigena	0.824425	0.00277924	Unique indicator for RW
1504	Firmicutes	Clostridia	Eubacteriales	Clostridiaceae	Clostridium	Clostridium septicum	0.774063	0.00277924	Unique indicator for RW
28885	Proteobacteria	Gammaproteobacteria	Thiotrichales	Piscirickettsiaceae	Hydrogenovibrio	Hydrogenovibrio marinus	0.698636	0.00277924	Unique indicator for RW
1335746	Proteobacteria	Gammaproteobacteria	Chromatiales	Ectothiorhodospiraceae	Spiribacter	Spiribacter salinus	0.488118	0.00744213	Unique indicator for RW
784	Proteobacteria	Alphaproteobacteria	Rickettsiales	Rickettsiaceae	Orientia	Orientia tsutsugamushi	0.777139	0.00277924	Unique indicator for RW
640030	Proteobacteria	Betaproteobacteria	Neisseriales	Neisseriaceae	Neisseria	Neisseria zalophi	0.885033	0.00277924	Unique indicator for RW
1408	Firmicutes	Bacilli	Bacillales	Bacillaceae	Bacillus	Bacillus pumilus	0.703307	0.00277924	Unique indicator for RW
1018	Bacteroidetes	Flavobacteriia	Flavobacteriales	Flavobacteriaceae	Capnocytophaga	Capnocytophaga ochracea	0.589562	0.00277924	Unique indicator for RW
728003	Proteobacteria	Gammaproteobacteria	Thiotrichales	Piscirickettsiaceae	Cycloclasticus	Cycloclasticus sp. PY97N	0.374667	0.00277924	Unique indicator for RW
182773	Firmicutes	Clostridia	Eubacteriales	Clostridiaceae	Clostridium	Clostridium isatidis	0.777438	0.00277924	Unique indicator for RW
1930593	Candidatus Omnitrophota	Candidatus Velamenicoccus	Candidatus Velamenicoccus archaeovorus	-	-	Candidatus Vampirococcus archaeovorus	0.627154	0.00277924	Unique indicator for RW
146474	Proteobacteria	Alphaproteobacteria	Rhodospirillales	Acetobacteraceae	Acetobacter	Acetobacter orientalis	0.44723	0.00518498	Unique indicator for RW
1683	Actinobacteria	Actinomycetes	Bifidobacteriales	Bifidobacteriaceae	Bifidobacterium	Bifidobacterium angulatum	0.608611	0.00277924	Unique indicator for RW
1571	Firmicutes	Bacilli	Bacillales	Planococcaceae	Sporosarcina	Sporosarcina ureae	0.465763	0.0095962	Unique indicator for RW
497725	Proteobacteria	Gammaproteobacteria	Enterobacterales	Enterobacteriaceae	Kosakonia	Kosakonia oryzae	0.464052	0.00277924	Unique indicator for RW
243899	Firmicutes	unclassified Bacillota	-	-	-	endosymbiont 'TC1' of Trimyema compressum	0.634132	0.00277924	Unique indicator for RW
1915310	Proteobacteria	Gammaproteobacteria	Enterobacterales	Enterobacteriaceae	Enterobacter	Enterobacter cloacae complex sp. ECNIH7	0.345116	0.00277924	Unique indicator for RW
456	Proteobacteria	Gammaproteobacteria	Legionellales	Legionellaceae	Legionella	Legionella jordanis	0.701815	0.00277924	Unique indicator for RW
217159	Firmicutes	Clostridia	Eubacteriales	Clostridiaceae	Clostridium	Clostridium carboxidivorans	0.827757	0.00277924	Unique indicator for RW
1514105	Firmicutes	Erysipelotrichia	Erysipelotrichales	Erysipelotrichaceae	Erysipelothrix	Erysipelothrix larvae	0.51627	0.00277924	Unique indicator for RW
2296	Thermodesulfobacteriota	Desulfobacteria	Desulfobacterales	Desulfobacteraceae	Desulforapulum	Desulfobacterium autotrophicum	0.69615	0.00277924	Unique indicator for RW
880	Thermodesulfobacteriota	Desulfovibrionia	Desulfovibrionales	Desulfovibrionaceae	Maridesulfovibrio	Maridesulfovibrio salexigens	0.67908	0.00277924	Unique indicator for RW
241368	Thermodesulfobacteriota	Desulfovibrionia	Desulfovibrionales	Desulfovibrionaceae	Desulfovibrio	Desulfovibrio ferrophilus	0.63595	0.00277924	Unique indicator for RW
1457365	Balneolota	Balneolia	Balneolales	Cyclonatronaceae	Cyclonatronum	Candidatus Cyclonatronum proteinivorum	0.551575	0.00277924	Unique indicator for RW
2067958	Proteobacteria	Gammaproteobacteria	Enterobacterales	Enterobacteriaceae	Kosakonia	Kosakonia sp. MUSA4	0.454239	0.00518498	Unique indicator for RW
568768	Proteobacteria	Gammaproteobacteria	Enterobacterales	Pectobacteriaceae	Dickeya	Dickeya poaceiphila	0.722422	0.00277924	Unique indicator for RW
1309	Firmicutes	Bacilli	Lactobacillales	Streptococcaceae	Streptococcus	Streptococcus mutans	0.671749	0.00277924	Unique indicator for RW
1542	Firmicutes	Clostridia	Eubacteriales	Clostridiaceae	Clostridium	Clostridium novyi	0.804543	0.00277924	Unique indicator for RW
45656	Thermodesulfobacteriota	Desulfobacteria	Desulfobacterales	Desulfococcaceae	Desulfonema	Desulfonema limicola	0.777387	0.00277924	Unique indicator for RW
202747	Campylobacterota	Epsilonproteobacteria	Campylobacterales	Thiovulaceae	Sulfurimonas	Sulfurimonas autotrophica	0.682713	0.00277924	Unique indicator for RW
1842532	Thermodesulfobacteriota	Desulfuromonadia	Desulfuromonadales	Syntrophotaleaceae	Syntrophotalea	Syntrophotalea acetylenivorans	0.695221	0.00277924	Unique indicator for RW
502558	Actinobacteria	Coriobacteriia	Eggerthellales	Eggerthellaceae	Eggerthella	Eggerthella sp. YY7918	0.486959	0.00277924	Unique indicator for RW
827	Campylobacterota	Epsilonproteobacteria	Campylobacterales	Campylobacteraceae	Campylobacter	Campylobacter ureolyticus	0.790745	0.00277924	Unique indicator for RW
589437	Bacteroidetes	Bacteroidia	Bacteroidales	Prevotellaceae	Prevotella	Prevotella scopos	0.603794	0.00277924	Unique indicator for RW
28031	Firmicutes	Bacilli	Bacillales	Bacillaceae	Lysinibacillus	Lysinibacillus fusiformis	0.675498	0.00277924	Unique indicator for RW
28091	Proteobacteria	Betaproteobacteria	Neisseriales	Neisseriaceae	Neisseria	Neisseria weaveri	0.882702	0.00277924	Unique indicator for RW
2774188	Proteobacteria	Gammaproteobacteria	Pasteurellales	Pasteurellaceae	Actinobacillus	Actinobacillus sp. GY-402	0.68787	0.00277924	Unique indicator for RW
492	Proteobacteria	Betaproteobacteria	Neisseriales	Neisseriaceae	Neisseria	Neisseria animalis	0.85176	0.00277924	Unique indicator for RW
1803865	Proteobacteria	Gammaproteobacteria	Thiotrichales	Piscirickettsiaceae	Thiomicrospira	Thiomicrospira sp. S5	0.707309	0.00277924	Unique indicator for RW
1172565	Proteobacteria	Gammaproteobacteria	Enterobacterales	Pectobacteriaceae	Lonsdalea	Lonsdalea populi	0.562451	0.00518498	Unique indicator for RW
1646340	Proteobacteria	Gammaproteobacteria	Enterobacterales	Enterobacteriaceae	Kosakonia	Kosakonia pseudosacchari	0.452394	0.00744213	Unique indicator for RW
2528007	Planctomycetota	Planctomycetia	Planctomycetales	Planctomycetaceae	Polystyrenella	Polystyrenella longa	0.461449	0.0116875	Unique indicator for RW
2651972	Proteobacteria	Betaproteobacteria	Burkholderiales	Burkholderiaceae	Mycoavidus	Mycoavidus sp. B2-EB	0.794056	0.00277924	Unique indicator for RW
1891675	Proteobacteria	Gammaproteobacteria	Enterobacterales	Erwiniaceae	Pantoea	Pantoea alhagi	0.642451	0.00277924	Unique indicator for RW
133926	Actinobacteria	Coriobacteriia	Coriobacteriales	Atopobiaceae	Olsenella	Olsenella uli	0.423323	0.0116875	Unique indicator for RW
46867	Firmicutes	Clostridia	Eubacteriales	Clostridiaceae	Clostridium	Clostridium chauvoei	0.748812	0.00277924	Unique indicator for RW
2487345	Proteobacteria	Gammaproteobacteria	Enterobacterales	Erwiniaceae	Tatumella	Tatumella sp. TA1	0.78772	0.00277924	Unique indicator for RW
28028	Actinobacteria	Actinomycetes	Mycobacteriales	Corynebacteriaceae	Corynebacterium	Corynebacterium flavescens	0.404504	0.0273292	Unique indicator for RW
1177574	Bacteroidetes	Bacteroidia	Bacteroidales	Prevotellaceae	Prevotella	Prevotella jejuni	0.643968	0.00277924	Unique indicator for RW
486	Proteobacteria	Betaproteobacteria	Neisseriales	Neisseriaceae	Neisseria	Neisseria lactamica	0.613396	0.00277924	Unique indicator for RW
1702238	Firmicutes	Clostridia	Eubacteriales	Clostridiaceae	Clostridium	Clostridium sp. MF28	0.700782	0.00277924	Unique indicator for RW
395631	Proteobacteria	Gammaproteobacteria	Enterobacterales	Enterobacteriaceae	Phytobacter	Phytobacter diazotrophicus	0.338554	0.00277924	Unique indicator for RW
45655	Thermodesulfobacteriota	Desulfobacteria	Desulfobacterales	Desulfococcaceae	Desulfonema	Desulfonema magnum	0.531232	0.00277924	Unique indicator for RW
481146	Proteobacteria	Alphaproteobacteria	Rhodospirillales	Acetobacteraceae	Acetobacter	Acetobacter ascendens	0.458581	0.0158048	Unique indicator for RW
516075	Proteobacteria	Gammaproteobacteria	Enterobacterales	Morganellaceae	Providencia	Providencia sneebia	0.713834	0.00277924	Unique indicator for RW
712710	Bacteroidetes	Bacteroidia	Bacteroidales	Tannerellaceae	Tannerella	Tannerella sp. oral taxon HOT-286	0.656954	0.00277924	Unique indicator for RW
90245	Proteobacteria	Betaproteobacteria	Burkholderiales	Alcaligenaceae	Oligella	Oligella urethralis	0.760407	0.00277924	Unique indicator for RW
53336	Proteobacteria	Gammaproteobacteria	Enterobacterales	Erwiniaceae	Tatumella	Tatumella citrea	0.677167	0.00277924	Unique indicator for RW
2726954	Firmicutes	Clostridia	Eubacteriales	Clostridiaceae	Sarcina	Sarcina sp. JB2	0.683419	0.00277924	Unique indicator for RW
2785913	Proteobacteria	Gammaproteobacteria	Alteromonadales	Alteromonadaceae	Alteromonas	Alteromonas sp. B31-7	0.525197	0.00277924	Unique indicator for RW
473531	Proteobacteria	Gammaproteobacteria	Chromatiales	Chromatiaceae	Nitrosococcus	Nitrosococcus watsonii	0.60739	0.00277924	Unique indicator for RW
2814293	Proteobacteria	Gammaproteobacteria	Alteromonadales	Shewanellaceae	Shewanella	Shewanella sp. FJAT-52962	0.413084	0.0216683	Unique indicator for RW
147268	Proteobacteria	Gammaproteobacteria	Thiotrichales	Piscirickettsiaceae	Thiomicrospira	Thiomicrospira cyclica	0.783508	0.00277924	Unique indicator for RW
316277	Thermodesulfobacteriota	Syntrophia	Syntrophales	Syntrophaceae	Syntrophus	Syntrophus aciditrophicus	0.632545	0.00277924	Unique indicator for RW
29385	Firmicutes	Bacilli	Bacillales	Staphylococcaceae	Staphylococcus	Staphylococcus saprophyticus	0.817247	0.00277924	Unique indicator for RW
2218628	Proteobacteria	Gammaproteobacteria	Enterobacterales	Morganellaceae	Photorhabdus	Photorhabdus laumondii	0.754854	0.00277924	Unique indicator for RW
44935	Proteobacteria	Gammaproteobacteria	Oceanospirillales	Halomonadaceae	Halomonas	Halomonas venusta	0.651476	0.00277924	Unique indicator for RW
1615494	Proteobacteria	Gammaproteobacteria	Enterobacterales	Erwiniaceae	Mixta	Mixta intestinalis	0.649465	0.00277924	Unique indicator for RW
2697030	Firmicutes	Clostridia	Eubacteriales	Eubacteriales incertae sedis	Aminipila	Aminipila sp. CBA3637	0.657402	0.00277924	Unique indicator for RW
2599308	Firmicutes	Clostridia	Eubacteriales	Clostridiaceae	Crassaminicella	Crassaminicella sp. SY095	0.791525	0.00277924	Unique indicator for RW
1705617	Bacteroidetes	Flavobacteriia	Flavobacteriales	Flavobacteriaceae	Capnocytophaga	Capnocytophaga sp. oral taxon 323	0.503564	0.00277924	Unique indicator for RW
935293	Proteobacteria	Gammaproteobacteria	Enterobacterales	Yersiniaceae	Yersinia	Yersinia entomophaga	0.465459	0.00518498	Unique indicator for RW
2748	Firmicutes	Bacilli	Lactobacillales	Carnobacteriaceae	Carnobacterium	Carnobacterium divergens	0.702997	0.00277924	Unique indicator for RW
1314	Firmicutes	Bacilli	Lactobacillales	Streptococcaceae	Streptococcus	Streptococcus pyogenes	0.758201	0.00277924	Unique indicator for RW
1517	Firmicutes	Clostridia	Thermoanaerobacterales	Thermoanaerobacterales Family III. Incertae Sedis	Thermoanaerobacterium	Thermoanaerobacterium thermosaccharolyticum	0.748144	0.00277924	Unique indicator for RW
714	Proteobacteria	Gammaproteobacteria	Pasteurellales	Pasteurellaceae	Aggregatibacter	Aggregatibacter actinomycetemcomitans	0.846176	0.00277924	Unique indicator for RW
1331910	Planctomycetota	Planctomycetia	Pirellulales	Thermoguttaceae	Thermogutta	Thermogutta terrifontis	0.391266	0.0380871	Unique indicator for RW
45056	Proteobacteria	Gammaproteobacteria	Legionellales	Legionellaceae	Legionella	Legionella adelaidensis	0.661971	0.00277924	Unique indicator for RW
34061	Proteobacteria	Gammaproteobacteria	Moraxellales	Moraxellaceae	Moraxella	Moraxella cuniculi	0.666699	0.00277924	Unique indicator for RW
72	Proteobacteria	Betaproteobacteria	Neisseriales	Neisseriaceae	Simonsiella	Simonsiella muelleri	0.798066	0.00277924	Unique indicator for RW
2170745	Actinobacteria	Actinomycetes	Micrococcales	Micrococcaceae	Auritidibacter	Auritidibacter sp. NML130574	0.392673	0.0235473	Unique indicator for RW
109472	Proteobacteria	Gammaproteobacteria	Pasteurellales	Pasteurellaceae	Bisgaardia	Bisgaardia hudsonensis	0.607915	0.00277924	Unique indicator for RW
1618207	Actinobacteria	Actinomycetes	Micrococcales	Micrococcaceae	Psychromicrobium	Psychromicrobium lacuslunae	0.377987	0.0398481	Unique indicator for RW
490	Proteobacteria	Betaproteobacteria	Neisseriales	Neisseriaceae	Neisseria	Neisseria sicca	0.773673	0.00277924	Unique indicator for RW
1316593	Bacteroidetes	Flavobacteriia	Flavobacteriales	Flavobacteriaceae	Capnocytophaga	Capnocytophaga sp. oral taxon 864	0.503938	0.00277924	Unique indicator for RW
2358	Thermodesulfobacteriota	Desulfomonilia	Desulfomonilales	Desulfomonilaceae	Desulfomonile	Desulfomonile tiedjei	0.653834	0.00277924	Unique indicator for RW
1316410	Firmicutes	Bacilli	Lactobacillales	Streptococcaceae	Streptococcus	Streptococcus sp. HSISS1	0.514776	0.00277924	Unique indicator for RW
1796652	Proteobacteria	Betaproteobacteria	Burkholderiales	Sutterellaceae	Turicimonas	Turicimonas muris	0.73831	0.00277924	Unique indicator for RW
1277350	Thermodesulfobacteriota	Desulfuromonadia	Geobacterales	Geobacteraceae	Geobacter	Geobacter sp. DSM 9736	0.482351	0.0095962	Unique indicator for RW
33074	Proteobacteria	Gammaproteobacteria	Oceanospirillales	Halomonadaceae	Zymobacter	Zymobacter palmae	0.709465	0.00277924	Unique indicator for RW
726	Proteobacteria	Gammaproteobacteria	Pasteurellales	Pasteurellaceae	Haemophilus	Haemophilus haemolyticus	0.808668	0.00277924	Unique indicator for RW
53346	Firmicutes	Bacilli	Lactobacillales	Enterococcaceae	Enterococcus	Enterococcus mundtii	0.757635	0.00277924	Unique indicator for RW
493	Proteobacteria	Betaproteobacteria	Neisseriales	Neisseriaceae	Neisseria	Neisseria canis	0.905817	0.00277924	Unique indicator for RW
1214604	Firmicutes	Bacilli	Bacillales	Alicyclobacillaceae	Tumebacillus	Tumebacillus algifaecis	0.434394	0.0255131	Unique indicator for RW
230089	Proteobacteria	Gammaproteobacteria	Enterobacterales	Morganellaceae	Photorhabdus	Photorhabdus thracensis	0.699896	0.00277924	Unique indicator for RW
330734	Proteobacteria	Gammaproteobacteria	Pseudomonadales	Marinobacteraceae	Marinobacter	Marinobacter psychrophilus	0.673303	0.00277924	Unique indicator for RW
44251	Firmicutes	Bacilli	Bacillales	Paenibacillaceae	Paenibacillus	Paenibacillus durus	0.455575	0.0116875	Unique indicator for RW
2739063	Proteobacteria	Gammaproteobacteria	Thiotrichales	Piscirickettsiaceae	Thiomicrorhabdus	Thiomicrorhabdus xiamenensis	0.744501	0.00277924	Unique indicator for RW
64104	Firmicutes	Bacilli	Bacillales	Bacillaceae	Bacillus	Bacillus pseudomycoides	0.702193	0.00277924	Unique indicator for RW
287094	Proteobacteria	Gammaproteobacteria	Alteromonadales	Alteromonadaceae	Alteromonas	Alteromonas addita	0.462711	0.00277924	Unique indicator for RW
1933220	Bacteroidetes	Sphingobacteriia	Sphingobacteriales	Sphingobacteriaceae	Sphingobacterium	Sphingobacterium sp. B29	0.705338	0.00277924	Unique indicator for RW
28223	Thermodesulfobacteriota	Desulfobacteria	Desulfobacterales	Desulfobacteraceae	Desulfobacula	Desulfobacula toluolica	0.718156	0.00277924	Unique indicator for RW
1705394	Proteobacteria	Gammaproteobacteria	Gammaproteobacteria incertae sedis	Candidatus Thioglobus	Candidatus Thioglobus autotrophicus	Candidatus Thioglobus autotrophicus	0.683119	0.00277924	Unique indicator for RW
2518971	Bacteroidetes	Bacteroidia	Bacteroidales	Muribaculaceae	Duncaniella	Duncaniella dubosii	0.761058	0.00277924	Unique indicator for RW
2133944	Bacteroidetes	Bacteroidia	Bacteroidales	Prevotellaceae	Pseudoprevotella	Alloprevotella sp. E39	0.738417	0.00277924	Unique indicator for RW
49338	Firmicutes	Clostridia	Eubacteriales	Desulfitobacteriaceae	Desulfitobacterium	Desulfitobacterium hafniense	0.714257	0.00277924	Unique indicator for RW
476	Proteobacteria	Gammaproteobacteria	Moraxellales	Moraxellaceae	Moraxella	Moraxella bovis	0.653155	0.00277924	Unique indicator for RW
2479547	Proteobacteria	Gammaproteobacteria	Enterobacterales	Erwiniaceae	Pantoea	Pantoea sp. 201603H	0.629717	0.00277924	Unique indicator for RW
1424294	Firmicutes	Clostridia	Eubacteriales	Clostridiaceae	Geosporobacter	Geosporobacter ferrireducens	0.739245	0.00277924	Unique indicator for RW
421767	Firmicutes	Bacilli	Bacillales	Bacillaceae	Peribacillus	Peribacillus butanolivorans	0.622667	0.00277924	Unique indicator for RW
290110	Proteobacteria	Gammaproteobacteria	Enterobacterales	Morganellaceae	Xenorhabdus	Xenorhabdus budapestensis	0.704083	0.00277924	Unique indicator for RW
2173034	Firmicutes	Clostridia	Eubacteriales	Vallitaleaceae	Petrocella	Petrocella atlantisensis	0.796723	0.00277924	Unique indicator for RW
1756993	Proteobacteria	Gammaproteobacteria	Enterobacterales	Enterobacteriaceae	Phytobacter	Phytobacter sp. SCO41	0.305168	0.00518498	Unique indicator for RW
138072	Proteobacteria	Gammaproteobacteria	Enterobacterales	Enterobacteriaceae	Enterobacteriaceae incertae sedis	Candidatus Hamiltonella defensa	0.813668	0.00277924	Unique indicator for RW
218144	Firmicutes	Bacilli	Lactobacillales	Enterococcaceae	Vagococcus	Vagococcus carniphilus	0.765404	0.00277924	Unique indicator for RW
2546350	Proteobacteria	Gammaproteobacteria	Enterobacterales	Enterobacteriaceae	Citrobacter	Citrobacter sp. LY-1	0.481803	0.00277924	Unique indicator for RW
317658	Campylobacterota	Epsilonproteobacteria	Campylobacterales	Thiovulaceae	Sulfurimonas	Sulfurimonas paralvinellae	0.723719	0.00277924	Unique indicator for RW
2487118	Firmicutes	Erysipelotrichia	Erysipelotrichales	Erysipelotrichaceae	Intestinibaculum	Intestinibaculum porci	0.648014	0.00277924	Unique indicator for RW
332101	Firmicutes	Clostridia	Eubacteriales	Clostridiaceae	Clostridium	Clostridium drakei	0.82456	0.00277924	Unique indicator for RW
914150	Proteobacteria	Gammaproteobacteria	Kangiellales	Kangiellaceae	Kangiella	Kangiella geojedonensis	0.659334	0.00277924	Unique indicator for RW
1421	Firmicutes	Bacilli	Bacillales	Bacillaceae	Lysinibacillus	Lysinibacillus sphaericus	0.831118	0.00277924	Unique indicator for RW
1472345	Proteobacteria	Betaproteobacteria	Burkholderiales	Alcaligenaceae	Basilea	Basilea psittacipulmonis	0.819033	0.00277924	Unique indicator for RW
1839799	Firmicutes	Bacilli	Lactobacillales	Streptococcaceae	Streptococcus	Streptococcus sp. FDAARGOS_192	0.557979	0.00277924	Unique indicator for RW
84110	Actinobacteria	Coriobacteriia	Eggerthellales	Eggerthellaceae	Slackia	Slackia heliotrinireducens	0.441655	0.0137698	Unique indicator for RW
2172103	Proteobacteria	Gammaproteobacteria	Enterobacterales	Budviciaceae	Limnobaculum	Limnobaculum parvum	0.737898	0.00277924	Unique indicator for RW
2709396	Proteobacteria	Betaproteobacteria	Neisseriales	Neisseriaceae	Neisseria	Neisseria sp. ZJ785	0.827516	0.00277924	Unique indicator for RW
29388	Firmicutes	Bacilli	Bacillales	Staphylococcaceae	Staphylococcus	Staphylococcus capitis	0.791339	0.00277924	Unique indicator for RW
45634	Firmicutes	Bacilli	Lactobacillales	Streptococcaceae	Streptococcus	Streptococcus cristatus	0.612129	0.00277924	Unique indicator for RW
515256	Proteobacteria	Alphaproteobacteria	Hyphomicrobiales	Bartonellaceae	Bartonella	Bartonella sp. 1-1C	0.674196	0.00277924	Unique indicator for RW
2781952	Proteobacteria	Gammaproteobacteria	Enterobacterales	Enterobacteriaceae	Citrobacter	Citrobacter sp. BDA59-3	0.401974	0.00277924	Unique indicator for RW
28449	Proteobacteria	Betaproteobacteria	Neisseriales	Neisseriaceae	Neisseria	Neisseria subflava	0.872604	0.00277924	Unique indicator for RW
133539	Proteobacteria	Gammaproteobacteria	Chromatiales	Chromatiaceae	Nitrosococcus	Nitrosococcus halophilus	0.67649	0.00277924	Unique indicator for RW
673862	Bacteria candidate phyla	Candidatus Babeliae	Candidatus Babeliales	Candidatus Babeliaceae	Candidatus Babela	Candidatus Babela massiliensis	0.616662	0.00277924	Unique indicator for RW
291048	Campylobacterota	Epsilonproteobacteria	Nautiliales	Nautiliaceae	Caminibacter	Caminibacter mediatlanticus	0.740723	0.00277924	Unique indicator for RW
82987	Proteobacteria	Gammaproteobacteria	Enterobacterales	Erwiniaceae	Tatumella	Tatumella ptyseos	0.65061	0.00277924	Unique indicator for RW
2576307	Firmicutes	Clostridia	Eubacteriales	Clostridiaceae	Caloramator	Caloramator sp. E03	0.813688	0.00277924	Unique indicator for RW
693153	Proteobacteria	Gammaproteobacteria	Vibrionales	Vibrionaceae	Vibrio	Vibrio atlanticus	0.368293	0.00277924	Unique indicator for RW
291112	Proteobacteria	Gammaproteobacteria	Enterobacterales	Morganellaceae	Photorhabdus	Photorhabdus asymbiotica	0.731669	0.00277924	Unique indicator for RW
299583	Proteobacteria	Gammaproteobacteria	Thiotrichales	Francisellaceae	Francisella	Francisella orientalis	0.668189	0.00277924	Unique indicator for RW
2003370	Proteobacteria	Gammaproteobacteria	Vibrionales	Vibrionaceae	Salinivibrio	Salinivibrio sp. YCSC6	0.681363	0.00277924	Unique indicator for RW
351679	Proteobacteria	Gammaproteobacteria	Enterobacterales	Morganellaceae	Xenorhabdus	Xenorhabdus hominickii	0.742365	0.00277924	Unique indicator for RW
728	Proteobacteria	Gammaproteobacteria	Pasteurellales	Pasteurellaceae	Avibacterium	Avibacterium paragallinarum	0.738674	0.00277924	Unique indicator for RW
955	Proteobacteria	Alphaproteobacteria	Rickettsiales	Anaplasmataceae	Wolbachia	Wolbachia pipientis	0.827802	0.00277924	Unique indicator for RW
1583098	Fusobacteriota	Fusobacteriia	Fusobacteriales	Fusobacteriaceae	Fusobacterium	Fusobacterium hwasookii	0.775827	0.00277924	Unique indicator for RW
338565	Proteobacteria	Gammaproteobacteria	Enterobacterales	Erwiniaceae	Erwinia	Erwinia tasmaniensis	0.632088	0.00277924	Unique indicator for RW
1589	Firmicutes	Bacilli	Lactobacillales	Lactobacillaceae	Lactiplantibacillus	Lactiplantibacillus pentosus	0.645098	0.00277924	Unique indicator for RW
1582259	Firmicutes	Tissierellia	Tissierellales	Tissierellaceae	Gudongella	Gudongella oleilytica	0.55493	0.00277924	Unique indicator for RW
1796646	Bacteroidetes	Bacteroidia	Bacteroidales	Muribaculaceae	Muribaculum	Muribaculum intestinale	0.710754	0.00277924	Unique indicator for RW
750	Proteobacteria	Gammaproteobacteria	Pasteurellales	Pasteurellaceae	Gallibacterium	Gallibacterium anatis	0.846196	0.00277924	Unique indicator for RW
607711	Proteobacteria	Betaproteobacteria	Neisseriales	Neisseriaceae	Neisseria	Neisseria wadsworthii	0.858881	0.00277924	Unique indicator for RW
39777	Firmicutes	Negativicutes	Veillonellales	Veillonellaceae	Veillonella	Veillonella atypica	0.619556	0.00277924	Unique indicator for RW
1082704	Proteobacteria	Gammaproteobacteria	Enterobacterales	Pectobacteriaceae	Lonsdalea	Lonsdalea britannica	0.654708	0.00277924	Unique indicator for RW
28038	Firmicutes	Bacilli	Lactobacillales	Lactobacillaceae	Latilactobacillus	Latilactobacillus curvatus	0.571082	0.00277924	Unique indicator for RW
288965	Firmicutes	Clostridia	Eubacteriales	Oscillospiraceae	Acetivibrio	Acetivibrio clariflavus	0.736616	0.00277924	Unique indicator for RW
2055892	Proteobacteria	Gammaproteobacteria	Alteromonadales	Idiomarinaceae	Idiomarina	Idiomarina sp. X4	0.670447	0.00277924	Unique indicator for RW
731	Proteobacteria	Gammaproteobacteria	Pasteurellales	Pasteurellaceae	Histophilus	Histophilus somni	0.880522	0.00277924	Unique indicator for RW
2360	Proteobacteria	Gammaproteobacteria	Gammaproteobacteria incertae sedis	sulfur-oxidizing symbionts	Bathymodiolus thermophilus thioautotrophic gill symbiont	Bathymodiolus thermophilus thioautotrophic gill symbiont	0.712978	0.00277924	Unique indicator for RW
223919	Firmicutes	Clostridia	Eubacteriales	Clostridiaceae	Clostridium	Clostridium diolis	0.746845	0.00277924	Unique indicator for RW
45497	Firmicutes	Tissierellia	Tissierellales	Tepidimicrobiaceae	Schnuerera	Schnuerera ultunensis	0.64443	0.00277924	Unique indicator for RW
2486578	Proteobacteria	Alphaproteobacteria	Rickettsiales	unclassified Rickettsiales	Rickettsiales endosymbiont of Stachyamoeba lipophora	Rickettsiales endosymbiont of Stachyamoeba lipophora	0.689726	0.00277924	Unique indicator for RW
1427364	Proteobacteria	Gammaproteobacteria	Gammaproteobacteria incertae sedis	Candidatus Pseudothioglobus	Candidatus Pseudothioglobus singularis	Candidatus Thioglobus singularis	0.617733	0.00277924	Unique indicator for RW
154288	Firmicutes	Erysipelotrichia	Erysipelotrichales	Turicibacteraceae	Turicibacter	Turicibacter sanguinis	0.517915	0.00277924	Unique indicator for RW
2652177	Proteobacteria	Betaproteobacteria	Burkholderiales	Alcaligenaceae	Pelistega	Pelistega ratti	0.801255	0.00277924	Unique indicator for RW
173	Spirochaetota	Spirochaetia	Leptospirales	Leptospiraceae	Leptospira	Leptospira interrogans	0.791413	0.00277924	Unique indicator for RW
351671	Proteobacteria	Gammaproteobacteria	Enterobacterales	Morganellaceae	Xenorhabdus	Xenorhabdus doucetiae	0.7754	0.00277924	Unique indicator for RW
1264	Firmicutes	Clostridia	Eubacteriales	Oscillospiraceae	Ruminococcus	Ruminococcus albus	0.525543	0.00277924	Unique indicator for RW
51669	Firmicutes	Bacilli	Lactobacillales	Enterococcaceae	Tetragenococcus	Tetragenococcus halophilus	0.752868	0.00277924	Unique indicator for RW
638	Proteobacteria	Gammaproteobacteria	Enterobacterales	Morganellaceae	Arsenophonus	Arsenophonus nasoniae	0.834853	0.00277924	Unique indicator for RW
779	Proteobacteria	Alphaproteobacteria	Rickettsiales	Anaplasmataceae	Ehrlichia	Ehrlichia ruminantium	0.769737	0.00277924	Unique indicator for RW
28446	Firmicutes	Clostridia	Eubacteriales	Lachnospiraceae	Anaerotignum	Anaerotignum propionicum	0.660467	0.00277924	Unique indicator for RW
433296	Firmicutes	Clostridia	Eubacteriales	Eubacteriales incertae sedis	Aminipila	Aminipila butyrica	0.557959	0.00277924	Unique indicator for RW
152268	Firmicutes	Bacilli	Bacillales	Bacillaceae	Metabacillus	Metabacillus litoralis	0.737162	0.00277924	Unique indicator for RW
471514	Firmicutes	Bacilli	Bacillales	Alicyclobacillaceae	Alicyclobacillus	Alicyclobacillus ferrooxydans	0.510523	0.00744213	Unique indicator for RW
1519	Firmicutes	Clostridia	Eubacteriales	Clostridiaceae	Clostridium	Clostridium tyrobutyricum	0.764367	0.00277924	Unique indicator for RW
2259672	Nitrososphaerota	Nitrososphaerota incertae sedis	Candidatus Nitrosotenuis	unclassified Candidatus Nitrosotenuis	Candidatus Nitrosotenuis sp. DW1	Candidatus Nitrosotenuis sp. DW1	0.464138	0.00277924	Unique indicator for RW
2037915	Proteobacteria	Gammaproteobacteria	Enterobacterales	Pectobacteriaceae	Dickeya	Dickeya sp. Secpp 1600	0.598695	0.00277924	Unique indicator for RW
69966	Firmicutes	Bacilli	Bacillales	Staphylococcaceae	Macrococcus	Macrococcus caseolyticus	0.688621	0.00277924	Unique indicator for RW
2569540	Thermodesulfobacteriota	Desulfobulbia	Desulfobulbales	Desulfocapsaceae	Desulfosediminicola	Desulfopila sp. IMCC35004	0.714148	0.00277924	Unique indicator for RW
2569541	Thermodesulfobacteriota	Desulfobulbia	Desulfobulbales	Desulfocapsaceae	Desulfosediminicola	Desulfopila sp. IMCC35005	0.784367	0.00277924	Unique indicator for RW
40577	Proteobacteria	Gammaproteobacteria	Enterobacterales	Morganellaceae	Xenorhabdus	Xenorhabdus poinarii	0.744153	0.00277924	Unique indicator for RW
1267021	Proteobacteria	Gammaproteobacteria	Orbales	Orbaceae	Frischella	Frischella perrara	0.805024	0.00277924	Unique indicator for RW
1097	Chlorobiota	Chlorobiia	Chlorobiales	Chlorobiaceae	Chlorobaculum	Chlorobaculum tepidum	0.505896	0.00518498	Unique indicator for RW
1348	Firmicutes	Bacilli	Lactobacillales	Streptococcaceae	Streptococcus	Streptococcus parauberis	0.677207	0.00277924	Unique indicator for RW
54911	Firmicutes	Bacilli	Bacillales	Paenibacillaceae	Brevibacillus	Brevibacillus choshinensis	0.411501	0.0216683	Unique indicator for RW
33905	Actinobacteria	Actinomycetes	Bifidobacteriales	Bifidobacteriaceae	Bifidobacterium	Bifidobacterium thermophilum	0.508823	0.00277924	Unique indicator for RW
2317	Euryarchaeota	Methanobacteria	Methanobacteriales	Methanobacteriaceae	Methanosphaera	Methanosphaera stadtmanae	0.571521	0.00277924	Unique indicator for RW
208226	Firmicutes	Clostridia	Eubacteriales	Clostridiaceae	Alkaliphilus	Alkaliphilus metalliredigens	0.819121	0.00277924	Unique indicator for RW
251749	Nucleocytoviricota	Megaviricetes	Algavirales	Phycodnaviridae	Prymnesiovirus	Phaeocystis globosa virus	0.343376	0.00277924	Unique indicator for RW
233055	Firmicutes	Clostridia	Eubacteriales	Desulfitobacteriaceae	Desulfitobacterium	Desulfitobacterium dichloroeliminans	0.753884	0.00277924	Unique indicator for RW
187145	Calditrichota	Calditrichia	Calditrichales	Calditrichaceae	Caldithrix	Caldithrix abyssi	0.550476	0.00277924	Unique indicator for RW
147802	Firmicutes	Bacilli	Lactobacillales	Lactobacillaceae	Lactobacillus	Lactobacillus iners	0.585271	0.00277924	Unique indicator for RW
114527	Firmicutes	Clostridia	Eubacteriales	Eubacteriales incertae sedis	Mogibacterium	Mogibacterium diversum	0.442447	0.00277924	Unique indicator for RW
2507159	Firmicutes	Clostridia	Eubacteriales	Clostridiaceae	Clostridium	Clostridium sp. JN-9	0.802677	0.00277924	Unique indicator for RW
2107999	Firmicutes	Bacilli	Lactobacillales	Lactobacillaceae	Lactobacillus	Lactobacillus paragasseri	0.294278	0.00518498	Unique indicator for RW
1444770	Proteobacteria	Gammaproteobacteria	Xanthomonadales	Xanthomonadaceae	Xylella	Xylella taiwanensis	0.569917	0.00277924	Unique indicator for RW
[truncated: 1,365 more rows]

## Sheet: Table S4
Table S4. Functional indicators of different types of microbiomes.
SEED annotation				Life-history strategy inference			Reference			Indicator identification
SEED function	SEED category	SEED subcategory	SEED subsystem	Level 1	Level 2	Level 3	Reference database	EC numbera	Reference link	Square root of indicator value	PFDR-adj	Type
Threonine dehydrogenase and related Zn-dependent dehydrogenases	Amino Acids and Derivatives	Lysine, threonine, methionine, and cysteine	Threonine degradation	A	Substrate utilization	Amino acid and derivative degradation	UniProt		https://www.uniprot.org/uniprotkb/S0EW98/entry	0.608234	0.0339371	Shared indicator for MP and NP
L-Proline/Glycine betaine transporter ProP	Amino Acids and Derivatives	Proline and 4-hydroxyproline	Proline, 4-hydroxyproline uptake and utilization	A	Substrate utilization	Amino acid and derivative degradation	SEED			0.569171	0.0339371	Shared indicator for MP and NP
Spermidine synthase	Amino Acids and Derivatives	Arginine urea cycle, polyamines	Polyamine Metabolism	A	Substrate utilization	Amino acid and derivative degradation	KEGG	EC 2.5.1.16	https://www.genome.jp/dbget-bin/www_bget?ec:2.5.1.16	0.518799	0.0339371	Shared indicator for MP and NP
Formiminoglutamic iminohydrolase	Amino Acids and Derivatives	Histidine Metabolism	Histidine Degradation	A	Substrate utilization	Amino acid and derivative degradation	KEGG	EC 3.5.3.13	https://www.genome.jp/dbget-bin/www_bget?enzyme+3.5.3.13	0.475512	0.0445229	Shared indicator for MP and NP
Cyanophycinase	Amino Acids and Derivatives	Arginine urea cycle, polyamines	Cyanophycin Metabolism	A	Substrate utilization	Amino acid and derivative degradation	SEED	EC 3.4.15.6		0.491389	0.0380627	Shared indicator for MP and NP
Histidine ammonia-lyase	Amino Acids and Derivatives	Histidine Metabolism	Histidine Degradation	A	Substrate utilization	Amino acid and derivative degradation	SEED	EC 4.3.1.3		0.466827	0.0445229	Shared indicator for MP and NP
Succinylglutamic semialdehyde dehydrogenase	Amino Acids and Derivatives	Arginine urea cycle, polyamines	Arginine and Ornithine Degradation	A	Substrate utilization	Amino acid and derivative degradation	SEED	EC 1.2.1.71		0.474674	0.0380627	Shared indicator for MP and NP
Kynurenine formamidase, bacterial	Amino Acids and Derivatives	Aromatic amino acids and derivatives	Aromatic amino acid degradation	A	Substrate utilization	Amino acid and derivative degradation	SEED	EC 3.5.1.9		0.47581	0.0380627	Shared indicator for MP and NP
Lysine 2,3-aminomutase	Amino Acids and Derivatives	Lysine, threonine, methionine, and cysteine	Lysine degradation	A	Substrate utilization	Amino acid and derivative degradation	SEED	EC 5.4.3.2		0.442332	0.0493944	Shared indicator for MP and NP
Arginine N-succinyltransferase, alpha subunit	Amino Acids and Derivatives	Arginine urea cycle, polyamines	Arginine and Ornithine Degradation	A	Substrate utilization	Amino acid and derivative degradation	SEED	EC 2.3.1.109		0.493269	0.0339371	Shared indicator for MP and NP
Tryptophan 2,3-dioxygenase	Amino Acids and Derivatives	Aromatic amino acids and derivatives	Aromatic amino acid degradation	A	Substrate utilization	Amino acid and derivative degradation	SEED	EC 1.13.11.11		0.533011	0.0339371	Shared indicator for MP and NP
Tryptophan 2-monooxygenase	Amino Acids and Derivatives	Aromatic amino acids and derivatives	Aromatic amino acid degradation	A	Substrate utilization	Amino acid and derivative degradation	SEED	EC 1.13.12.3		0.559844	0.0339371	Shared indicator for MP and NP
5'-methylthioadenosine phosphorylase	Amino Acids and Derivatives	Lysine, threonine, methionine, and cysteine	Methionine Salvage	A	Substrate utilization	Amino acid and derivative degradation	SEED	EC 2.4.2.28		0.560613	0.0445229	Shared indicator for MP and NP
S-adenosylmethionine decarboxylase proenzyme	Amino Acids and Derivatives	Arginine urea cycle, polyamines	Polyamine Metabolism	A	Substrate utilization	Amino acid and derivative degradation	SEED	EC 4.1.1.50, prokaryotic class 1B		0.465824	0.0380627	Shared indicator for MP and NP
1,2-dihydroxy-3-keto-5-methylthiopentene dioxygenase	Amino Acids and Derivatives	Lysine, threonine, methionine, and cysteine	Methionine Salvage	A	Substrate utilization	Amino acid and derivative degradation	SEED	EC 1.13.11.54		0.54904	0.0380627	Shared indicator for MP and NP
Putative oxidoreductase in 4-hydroxyproline catabolic gene cluster	Amino Acids and Derivatives	Proline and 4-hydroxyproline	Proline, 4-hydroxyproline uptake and utilization	A	Substrate utilization	Amino acid and derivative degradation	SEED			0.451296	0.0493944	Shared indicator for MP and NP
D-amino-acid oxidase	Amino Acids and Derivatives	Proline and 4-hydroxyproline	Proline, 4-hydroxyproline uptake and utilization	A	Substrate utilization	Amino acid and derivative degradation	SEED	EC 1.4.3.3		0.561671	0.0339371	Shared indicator for MP and NP
4-hydroxybenzoate transporter	Metabolism of Aromatic Compounds	Metabolism of central aromatic intermediates	Salicylate and gentisate catabolism	A	Substrate utilization	Aromatic compound degradation	SEED			0.505022	0.0339371	Shared indicator for MP and NP
3-oxoadipate CoA-transferase subunit B	Metabolism of Aromatic Compounds	Metabolism of central aromatic intermediates	Catechol branch of beta-ketoadipate pathway	A	Substrate utilization	Aromatic compound degradation	SEED	EC 2.8.3.6		0.511365	0.0380627	Shared indicator for MP and NP
Isoquinoline 1-oxidoreductase alpha subunit	Metabolism of Aromatic Compounds	Metabolism of central aromatic intermediates	N-heterocyclic aromatic compound degradation	A	Substrate utilization	Aromatic compound degradation	SEED	EC 1.3.99.16		0.479898	0.0445229	Shared indicator for MP and NP
Protocatechuate 3,4-dioxygenase beta chain	Metabolism of Aromatic Compounds	Metabolism of central aromatic intermediates	Protocatechuate branch of beta-ketoadipate pathway	A	Substrate utilization	Aromatic compound degradation	SEED	EC 1.13.11.3		0.48866	0.0380627	Shared indicator for MP and NP
salicylate esterase	Metabolism of Aromatic Compounds	Metabolism of central aromatic intermediates	Salicylate and gentisate catabolism	A	Substrate utilization	Aromatic compound degradation	SEED			0.514875	0.0380627	Shared indicator for MP and NP
Catechol 1,2-dioxygenase 1	Metabolism of Aromatic Compounds	Metabolism of central aromatic intermediates	Catechol branch of beta-ketoadipate pathway	A	Substrate utilization	Aromatic compound degradation	SEED	EC 1.13.11.1		0.518181	0.0445229	Shared indicator for MP and NP
3-oxoadipate CoA-transferase subunit A	Metabolism of Aromatic Compounds	Metabolism of central aromatic intermediates	Catechol branch of beta-ketoadipate pathway	A	Substrate utilization	Aromatic compound degradation	SEED	EC 2.8.3.6		0.541154	0.0339371	Shared indicator for MP and NP
Pca regulon regulatory protein PcaR	Metabolism of Aromatic Compounds	Metabolism of central aromatic intermediates	Protocatechuate branch of beta-ketoadipate pathway	A	Substrate utilization	Aromatic compound degradation	UniProt		https://www.uniprot.org/uniprotkb/Q88N41/entry	0.504471	0.0445229	Shared indicator for MP and NP
Muconolactone isomerase	Metabolism of Aromatic Compounds	Metabolism of central aromatic intermediates	Catechol branch of beta-ketoadipate pathway	A	Substrate utilization	Aromatic compound degradation	SEED	EC 5.3.3.4		0.494804	0.0339371	Shared indicator for MP and NP
Benzoate 1,2-dioxygenase beta subunit	Metabolism of Aromatic Compounds	Peripheral pathways for catabolism of aromatic compounds	Benzoate degradation	A	Substrate utilization	Aromatic compound degradation	SEED	EC 1.14.12.10		0.470631	0.0380627	Shared indicator for MP and NP
Ribose ABC transport system, permease protein RbsC (TC 3.A.1.2.1)	Carbohydrates	Monosaccharides	D-ribose utilization	A	Substrate utilization	Carbohydrate degradation	SEED			0.515972	0.0445229	Shared indicator for MP and NP
Ribose operon repressor	Carbohydrates	Monosaccharides	D-ribose utilization	A	Substrate utilization	Carbohydrate degradation	SEED			0.488966	0.0445229	Shared indicator for MP and NP
Glucoamylase	Carbohydrates	Di- and oligosaccharides	Maltose and Maltodextrin Utilization	A	Substrate utilization	Carbohydrate degradation	SEED	EC 3.2.1.3		0.564003	0.0339371	Shared indicator for MP and NP
Protein AraJ precursor	Carbohydrates	Monosaccharides	L-Arabinose utilization	A	Substrate utilization	Carbohydrate degradation	SEED			0.479857	0.0380627	Shared indicator for MP and NP
L-lactate permease	Carbohydrates	Organic acids	Lactate utilization	A	Substrate utilization	Carbohydrate degradation	SEED			0.521588	0.0339371	Shared indicator for MP and NP
L-arabonate dehydratase	Carbohydrates	Monosaccharides	L-Arabinose utilization	A	Substrate utilization	Carbohydrate degradation	SEED	EC 4.2.1.25		0.510579	0.0339371	Shared indicator for MP and NP
Glycerol kinase	Carbohydrates	Sugar alcohols	Glycerol and Glycerol-3-phosphate Uptake and Utilization	A	Substrate utilization	Carbohydrate degradation	SEED	EC 2.7.1.30		0.495468	0.0445229	Shared indicator for MP and NP
1,4-alpha-glucan, glycogen branching enzyme, GH-13-type	Carbohydrates	Polysaccharides	Glycogen metabolism	A	Substrate utilization	Carbohydrate degradation	SEED			0.453025	0.0445229	Shared indicator for MP and NP
Phosphoenolpyruvate-protein phosphotransferase of PTS system	Carbohydrates	Monosaccharides	Fructose utilization	A	Substrate utilization	Carbohydrate degradation	SEED	EC 2.7.3.9		0.492525	0.0380627	Shared indicator for MP and NP
D-galactonate transporter	Carbohydrates	Monosaccharides	D-galactonate catabolism	A	Substrate utilization	Carbohydrate degradation	SEED			0.476558	0.0339371	Shared indicator for MP and NP
Glycerophosphoryl diester phosphodiesterase	Carbohydrates	Sugar alcohols	Glycerol and Glycerol-3-phosphate Uptake and Utilization	A	Substrate utilization	Carbohydrate degradation	SEED	EC 3.1.4.46		0.495086	0.0380627	Shared indicator for MP and NP
Hypothetical transcriptional regulator YqhC	Carbohydrates	Monosaccharides	D-gluconate and ketogluconates metabolism	A	Substrate utilization	Carbohydrate degradation	SEED			0.427607	0.0445229	Shared indicator for MP and NP
Malto-oligosyltrehalose trehalohydrolase	Carbohydrates	Di- and oligosaccharides	Trehalose Biosynthesis	A	Substrate utilization	Carbohydrate degradation	SEED	EC 3.2.1.141		0.679181	0.0339371	Shared indicator for MP and NP
L-rhamnose operon transcriptional activator RhaR	Carbohydrates	Monosaccharides	L-rhamnose utilization	A	Substrate utilization	Carbohydrate degradation	SEED			0.501634	0.0380627	Shared indicator for MP and NP
D-xylose transport ATP-binding protein XylG	Carbohydrates	Monosaccharides	Xylose utilization	A	Substrate utilization	Carbohydrate degradation	SEED			0.50673	0.0380627	Shared indicator for MP and NP
Aerobic glycerol-3-phosphate dehydrogenase	Carbohydrates	Sugar alcohols	Glycerol and Glycerol-3-phosphate Uptake and Utilization	A	Substrate utilization	Carbohydrate degradation	SEED	EC 1.1.5.3		0.479597	0.0380627	Shared indicator for MP and NP
Malto-oligosyltrehalose synthase	Carbohydrates	Di- and oligosaccharides	Trehalose Biosynthesis	A	Substrate utilization	Carbohydrate degradation	SEED	EC 5.4.99.15		0.55773	0.0339371	Shared indicator for MP and NP
Predicted galactoside ABC transporter, sugar-binding protein	Carbohydrates	Di- and oligosaccharides	Lactose and Galactose Uptake and Utilization	A	Substrate utilization	Carbohydrate degradation	SEED			0.495838	0.0339371	Shared indicator for MP and NP
L-arabinose transport ATP-binding protein AraG (TC 3.A.1.2.2)	Carbohydrates	Monosaccharides	L-Arabinose utilization	A	Substrate utilization	Carbohydrate degradation	SEED			0.532077	0.0380627	Shared indicator for MP and NP
Acetoacetyl-CoA reductase	Carbohydrates	Fermentation	Acetyl-CoA fermentation to Butyrate	A	Substrate utilization	Carbohydrate degradation	SEED	EC 1.1.1.36		0.495945	0.0380627	Shared indicator for MP and NP
putative uricase	Clustering-based subsystems	Urate degradation	CBSS-205922.3.peg.1809	A	Substrate utilization	Carbohydrate degradation	SEED			0.57603	0.0339371	Shared indicator for MP and NP
Ethanolamine ammonia-lyase heavy chain	Carbohydrates	Sugar alcohols	Ethanolamine utilization	A	Substrate utilization	Carbohydrate degradation	SEED	EC 4.3.1.7		0.511911	0.0339371	Shared indicator for MP and NP
Glycogen debranching enzyme	Carbohydrates	Polysaccharides	Glycogen metabolism	A	Substrate utilization	Carbohydrate degradation	SEED	EC 3.2.1.-		0.501197	0.0493944	Shared indicator for MP and NP
Putative cytoplasmic protein clustered with trehalase	Carbohydrates	Di- and oligosaccharides	Trehalose Uptake and Utilization	A	Substrate utilization	Carbohydrate degradation	SEED			0.489088	0.0380627	Shared indicator for MP and NP
Glucarate dehydratase	Carbohydrates	Monosaccharides	D-galactarate, D-glucarate and D-glycerate catabolism	A	Substrate utilization	Carbohydrate degradation	SEED	EC 4.2.1.40		0.516245	0.0339371	Shared indicator for MP and NP
2,5-diketo-D-gluconic acid reductase B	Carbohydrates	Monosaccharides	D-gluconate and ketogluconates metabolism	A	Substrate utilization	Carbohydrate degradation	SEED	EC 1.1.1.274		0.496472	0.0445229	Shared indicator for MP and NP
Gluconokinase	Carbohydrates	Monosaccharides	D-gluconate and ketogluconates metabolism	A	Substrate utilization	Carbohydrate degradation	SEED	EC 2.7.1.12		0.532978	0.0339371	Shared indicator for MP and NP
Transthyretin family protein	Clustering-based subsystems	Urate degradation	CBSS-205922.3.peg.1809	A	Substrate utilization	Carbohydrate degradation	SEED			0.466263	0.0493944	Shared indicator for MP and NP
Glucose 1-dehydrogenase	Carbohydrates	Monosaccharides	D-gluconate and ketogluconates metabolism	A	Substrate utilization	Carbohydrate degradation	SEED	EC 1.1.1.47		0.584488	0.0339371	Shared indicator for MP and NP
Ethanolamine ammonia-lyase light chain	Carbohydrates	Sugar alcohols	Ethanolamine utilization	A	Substrate utilization	Carbohydrate degradation	SEED	EC 4.3.1.7		0.492855	0.0339371	Shared indicator for MP and NP
Malonate decarboxylase alpha subunit	Carbohydrates	Organic acids	Malonate decarboxylase	A	Substrate utilization	Carbohydrate degradation	SEED			0.507717	0.0339371	Shared indicator for MP and NP
Glucosamine-6-phosphate deaminase [isomerizing], alternative	Carbohydrates	Aminosugars	Chitin and N-acetylglucosamine utilization	A	Substrate utilization	Carbohydrate degradation	SEED	EC 3.5.99.6		0.481585	0.0380627	Shared indicator for MP and NP
Triphosphoribosyl-dephospho-CoA synthetase	Carbohydrates	Organic acids	Malonate decarboxylase	A	Substrate utilization	Carbohydrate degradation	SEED	EC 2.7.8.25		0.453679	0.0380627	Shared indicator for MP and NP
Malonate decarboxylase gamma subunit	Carbohydrates	Organic acids	Malonate decarboxylase	A	Substrate utilization	Carbohydrate degradation	SEED			0.501358	0.0380627	Shared indicator for MP and NP
Malonate utilization transcriptional regulator	Carbohydrates	Organic acids	Malonate decarboxylase	A	Substrate utilization	Carbohydrate degradation	SEED			0.514029	0.0339371	Shared indicator for MP and NP
Malonate decarboxylase beta subunit	Carbohydrates	Organic acids	Malonate decarboxylase	A	Substrate utilization	Carbohydrate degradation	SEED			0.503419	0.0339371	Shared indicator for MP and NP
Acetoacetate metabolism regulatory protein AtoC	Carbohydrates	Fermentation	Acetone Butanol Ethanol Synthesis	A	Substrate utilization	Carbohydrate degradation	SEED			0.484017	0.0445229	Shared indicator for MP and NP
Predicted D-glucarate or D-galactorate regulator, GntR family	Carbohydrates	Monosaccharides	D-galactarate, D-glucarate and D-glycerate catabolism	A	Substrate utilization	Carbohydrate degradation	SEED			0.466966	0.0380627	Shared indicator for MP and NP
Phosphoribosyl-dephospho-CoA transferase	Carbohydrates	Organic acids	Malonate decarboxylase	A	Substrate utilization	Carbohydrate degradation	SEED	EC 2.7.7.-		0.44682	0.0493944	Shared indicator for MP and NP
Chitodextrinase precursor	Carbohydrates	Aminosugars	Chitin and N-acetylglucosamine utilization	A	Substrate utilization	Carbohydrate degradation	SEED	EC 3.2.1.14		0.493942	0.0380627	Shared indicator for MP and NP
3-hydroxybutyryl-CoA dehydratase	Carbohydrates	Fermentation	Acetyl-CoA fermentation to Butyrate	A	Substrate utilization	Carbohydrate degradation	SEED	EC 4.2.1.55		0.57521	0.0339371	Shared indicator for MP and NP
Malonate decarboxylase delta subunit	Carbohydrates	Organic acids	Malonate decarboxylase	A	Substrate utilization	Carbohydrate degradation	SEED			0.436094	0.0445229	Shared indicator for MP and NP
Cardiolipin synthetase	Fatty Acids, Lipids, and Isoprenoids	Phospholipids	Glycerolipid and Glycerophospholipid Metabolism in Bacteria	A	Substrate utilization	Fatty acid degradation	SEED	EC 2.7.8.-		0.518591	0.0339371	Shared indicator for MP and NP
VgrG protein	Membrane Transport	Protein secretion system, Type VI	Type VI secretion systems	A	Competition	Protein secretion system	Literature		https://journals.plos.org/plospathogens/article?id=10.1371/journal.ppat.1005735	0.427978	0.0445229	Shared indicator for MP and NP
Major facilitator superfamily (MFS) transporter	Clustering-based subsystems	Clustering-based subsystems	CBSS-292415.3.peg.2341	A	Substrate transportation	Membrane transport	SEED			0.505773	0.0380627	Shared indicator for MP and NP
Type II/IV secretion system ATP hydrolase TadA/VirB11/CpaF, TadA subfamily	Membrane Transport	Protein secretion system, Type II	Widespread colonization island	A	Competition	Protein secretion system	Literature		https://www.ncbi.nlm.nih.gov/pmc/articles/PMC4804464/	0.517799	0.0339371	Shared indicator for MP and NP
Type II/IV secretion system secretin RcpA/CpaC, associated with Flp pilus assembly	Membrane Transport	Protein secretion system, Type II	Widespread colonization island	A	Competition	Protein secretion system	Literature		https://www.ncbi.nlm.nih.gov/pmc/articles/PMC4804464/	0.487899	0.0339371	Shared indicator for MP and NP
Type II/IV secretion system protein TadC, associated with Flp pilus assembly	Membrane Transport	Protein secretion system, Type II	Widespread colonization island	A	Competition	Protein secretion system	Literature		https://www.ncbi.nlm.nih.gov/pmc/articles/PMC4804464/	0.5221	0.0445229	Shared indicator for MP and NP
Peptide transport system permease protein sapB (TC 3.A.1.5.5)	Membrane Transport	ABC transporters	ABC transporter peptide (TC 3.A.1.5.5)	A	Substrate transportation	Membrane transport	SEED			0.642199	0.0339371	Shared indicator for MP and NP
IcmF-related protein	Membrane Transport	Protein secretion system, Type VI	Type VI secretion systems	A	Competition	Protein secretion system	Literature		https://pubmed.ncbi.nlm.nih.gov/32592518/	0.44448	0.0339371	Shared indicator for MP and NP
Uncharacterized protein ImpH/VasB	Membrane Transport	Protein secretion system, Type VI	Type VI secretion systems	A	Competition	Protein secretion system	Literature		https://pubmed.ncbi.nlm.nih.gov/32592518/	0.458238	0.0339371	Shared indicator for MP and NP
General secretion pathway protein E	Membrane Transport	Protein secretion system, Type II	General Secretion Pathway	A	Competition	Protein secretion system	Literature		https://www.ncbi.nlm.nih.gov/pmc/articles/PMC4804464/	0.437526	0.0493944	Shared indicator for MP and NP
Flp pilus assembly protein TadB	Membrane Transport	Protein secretion system, Type II	Widespread colonization island	A	Competition	Protein secretion system	Literature		https://www.ncbi.nlm.nih.gov/pmc/articles/PMC4804464/	0.436769	0.0493944	Shared indicator for MP and NP
Phosphonate ABC transporter permease protein phnE (TC 3.A.1.9.1)	Membrane Transport	ABC transporters	ABC transporter alkylphosphonate (TC 3.A.1.9.1)	A	Substrate transportation	Membrane transport	SEED			0.533379	0.0339371	Shared indicator for MP and NP
Uncharacterized protein ImpC	Membrane Transport	Protein secretion system, Type VI	Type VI secretion systems	A	Competition	Protein secretion system	Literature	EC 1.6.99.-	https://pubmed.ncbi.nlm.nih.gov/32592518/	0.496225	0.0339371	Shared indicator for MP and NP
Uncharacterized protein ImpB	Membrane Transport	Protein secretion system, Type VI	Type VI secretion systems	A	Competition	Protein secretion system	Literature		https://pubmed.ncbi.nlm.nih.gov/32592518/	0.513762	0.0339371	Shared indicator for MP and NP
Type VI secretion lipoprotein/VasD	Membrane Transport	Protein secretion system, Type VI	Type VI secretion systems	A	Competition	Protein secretion system	Literature		https://pubmed.ncbi.nlm.nih.gov/32592518/	0.452025	0.0445229	Shared indicator for MP and NP
Putative sugar ABC transport system, periplasmic binding protein YtfQ precursor	Clustering-based subsystems	Carbohydrates	Cluster Ytf and putative sugar transporter	A	Substrate transportation	Membrane transport	SEED			0.447806	0.0339371	Shared indicator for MP and NP
Uncharacterized protein ImpF	Membrane Transport	Protein secretion system, Type VI	Type VI secretion systems	A	Competition	Protein secretion system	Literature		https://pubmed.ncbi.nlm.nih.gov/32592518/	0.469401	0.0339371	Shared indicator for MP and NP
Signal transduction histidine kinase CheA	Motility and Chemotaxis	Flagellar motility in Prokaryota	Flagellar motility	A	Motility and chemotaxis	Motility and chemotaxis	SEED	EC 2.7.3.-		0.428519	0.0493944	Shared indicator for MP and NP
Chemotaxis regulator - transmits chemoreceptor signals to flagelllar motor components CheY	Motility and Chemotaxis	Flagellar motility in Prokaryota	Flagellar motility	A	Motility and chemotaxis	Motility and chemotaxis	SEED			0.492223	0.0339371	Shared indicator for MP and NP
Chemotaxis protein CheV	Motility and Chemotaxis	Flagellar motility in Prokaryota	Flagellar motility	A	Motility and chemotaxis	Motility and chemotaxis	SEED	EC 2.7.3.-		0.516527	0.0445229	Shared indicator for MP and NP
Flagellar biosynthesis protein FlhA	Motility and Chemotaxis	Flagellar motility in Prokaryota	Flagellar motility	A	Motility and chemotaxis	Motility and chemotaxis	SEED			0.439425	0.0445229	Shared indicator for MP and NP
Flagellar hook-associated protein FlgK	Motility and Chemotaxis	Flagellar motility in Prokaryota	Flagellum	A	Motility and chemotaxis	Motility and chemotaxis	SEED			0.493298	0.0380627	Shared indicator for MP and NP
Flagellar motor rotation protein MotA	Motility and Chemotaxis	Flagellar motility in Prokaryota	Flagellar motility	A	Motility and chemotaxis	Motility and chemotaxis	SEED			0.481968	0.0380627	Shared indicator for MP and NP
Flagellar hook-associated protein FlgL	Motility and Chemotaxis	Flagellar motility in Prokaryota	Flagellum	A	Motility and chemotaxis	Motility and chemotaxis	SEED			0.459964	0.0339371	Shared indicator for MP and NP
Flagellar biosynthesis protein FlhB	Motility and Chemotaxis	Flagellar motility in Prokaryota	Flagellar motility	A	Motility and chemotaxis	Motility and chemotaxis	SEED			0.451811	0.0493944	Shared indicator for MP and NP
RhlB, TDP-rhamnosyltransferase 1	Motility and Chemotaxis	Social motility and nonflagellar swimming in bacteria	Rhamnolipids in Pseudomonas	A	Motility and chemotaxis	Motility and chemotaxis	SEED	EC 2.4.1.-		0.500678	0.0380627	Shared indicator for MP and NP
Flagellum-specific ATP synthase FliI	Motility and Chemotaxis	Flagellar motility in Prokaryota	Flagellar motility	A	Motility and chemotaxis	Motility and chemotaxis	SEED			0.470735	0.0493944	Shared indicator for MP and NP
Flagellar biosynthesis protein FliP	Motility and Chemotaxis	Flagellar motility in Prokaryota	Flagellum	A	Motility and chemotaxis	Motility and chemotaxis	SEED			0.481411	0.0380627	Shared indicator for MP and NP
Flagellar biosynthesis protein FliQ	Motility and Chemotaxis	Flagellar motility in Prokaryota	Flagellum	A	Motility and chemotaxis	Motility and chemotaxis	SEED			0.464705	0.0380627	Shared indicator for MP and NP
Flagellar protein FliJ	Motility and Chemotaxis	Flagellar motility in Prokaryota	Flagellum	A	Motility and chemotaxis	Motility and chemotaxis	SEED			0.502469	0.0339371	Shared indicator for MP and NP
Xanthine/uracil/thiamine/ascorbate permease family protein	Nucleosides and Nucleotides	Purines	Purine Utilization	A	Substrate utilization	Nucleoside and nucleotide degradation	SEED			0.510761	0.0380627	Shared indicator for MP and NP
Predicted monooxygenase RutA in novel pyrimidine catabolism pathway	Nucleosides and Nucleotides	Pyrimidines	Pyrimidine utilization	A	Substrate utilization	Nucleoside and nucleotide degradation	SEED			0.547484	0.0339371	Shared indicator for MP and NP
Periplasmic aromatic aldehyde oxidoreductase, FAD binding subunit YagS	Nucleosides and Nucleotides	Purines	Purine Utilization	A	Substrate utilization	Nucleoside and nucleotide degradation	SEED			0.516491	0.0380627	Shared indicator for MP and NP
Xanthine and CO dehydrogenases maturation factor, XdhC/CoxF family	Nucleosides and Nucleotides	Purines	Purine Utilization	A	Substrate utilization	Nucleoside and nucleotide degradation	SEED			0.597052	0.0339371	Shared indicator for MP and NP
Transcriptional regulator RutR of pyrimidine catabolism (TetR family)	Nucleosides and Nucleotides	Pyrimidines	Pyrimidine utilization	A	Substrate utilization	Nucleoside and nucleotide degradation	SEED			0.478362	0.0493944	Shared indicator for MP and NP
Alkanesulfonates ABC transporter ATP-binding protein	Sulfur Metabolism	Organic sulfur assimilation	Alkanesulfonate assimilation	A	Substrate utilization	Organic sulfur assimilation	SEED			0.490484	0.0445229	Shared indicator for MP and NP
Alkanesulfonate monooxygenase	Sulfur Metabolism	Organic sulfur assimilation	Alkanesulfonate assimilation	A	Substrate utilization	Organic sulfur assimilation	SEED	EC 1.14.14.5		0.504243	0.0445229	Shared indicator for MP and NP
Bacterial luciferase family protein YtmO, in cluster with L-cystine ABC transporter	Sulfur Metabolism	Organic sulfur assimilation	L-Cystine Uptake and Metabolism	A	Substrate utilization	Organic sulfur assimilation	SEED			0.556534	0.0339371	Shared indicator for MP and NP
Alkanesulfonates transport system permease protein	Sulfur Metabolism	Organic sulfur assimilation	Alkanesulfonate assimilation	A	Substrate utilization	Organic sulfur assimilation	SEED			0.496349	0.0380627	Shared indicator for MP and NP
ABC-type nitrate/sulfonate/bicarbonate transport system, ATPase component	Sulfur Metabolism	Organic sulfur assimilation	Alkanesulfonate assimilation	A	Substrate utilization	Organic sulfur assimilation	SEED			0.56558	0.0339371	Shared indicator for MP and NP
FMN reductase	Sulfur Metabolism	Organic sulfur assimilation	Alkanesulfonate assimilation	A	Substrate utilization	Organic sulfur assimilation	SEED	EC 1.5.1.29		0.56247	0.0339371	Shared indicator for MP and NP
Taurine transport system permease protein TauC	Sulfur Metabolism	Organic sulfur assimilation	Taurine Utilization	A	Substrate utilization	Organic sulfur assimilation	SEED			0.470538	0.0445229	Shared indicator for MP and NP
L-cystine uptake protein TcyP	Sulfur Metabolism	Organic sulfur assimilation	L-Cystine Uptake and Metabolism	A	Substrate utilization	Organic sulfur assimilation	SEED			0.486377	0.0339371	Shared indicator for MP and NP
Adenylate cyclase	Clustering-based subsystems	Nucleotidyl-phosphate metabolic cluster	CBSS-222523.1.peg.1311	A	Substrate utilization	Other substrate degradation	KEGG	EC 4.6.1.1	https://www.genome.jp/dbget-bin/get_linkdb?-t+pathway+ec:4.6.1.1	0.534583	0.0380627	Shared indicator for MP and NP
Muramoyltetrapeptide carboxypeptidase	Protein Metabolism	Protein degradation	Metallocarboxypeptidases (EC 3.4.17.-)	A	Substrate utilization	Protein degradation	SEED	EC 3.4.17.13		0.502797	0.0339371	Shared indicator for MP and NP
Sigma-70 factor FpvI (ECF subfamily), controling pyoverdin biosynthesis	Iron acquisition and metabolism	Siderophores	Siderophore Pyoverdine	A	Substrate transportation	Siderophore	SEED			0.451378	0.0493944	Shared indicator for MP and NP
ABC-type Fe3+-siderophore transport system, permease component	Iron acquisition and metabolism	Siderophores	Siderophore assembly kit	A	Substrate transportation	Siderophore	SEED			0.512282	0.0339371	Shared indicator for MP and NP
Glycosyltransferase IroB	Iron acquisition and metabolism	Siderophores	Salmochelin-mediated Iron Acquisition	A	Substrate transportation	Siderophore	SEED			0.463341	0.0493944	Shared indicator for MP and NP
Hypothetical MbtH-like protein, PA2412 homolog	Iron acquisition and metabolism	Siderophores	Siderophore Pyoverdine	A	Substrate transportation	Siderophore	SEED			0.479908	0.0339371	Shared indicator for MP and NP
Omega-amino acid--pyruvate aminotransferase	Clustering-based subsystems	Biosynthesis of galactoglycans and related lipopolysacharides	CBSS-258594.1.peg.3339	A	Substrate utilization	Amino acid and derivative degradation	UniProt	EC 2.6.1.18	https://www.uniprot.org/uniprotkb/P28269/entry	0.454752	0.0493944	Shared indicator for MP and NP
Alcohol dehydrogenase	Cofactors, Vitamins, Prosthetic Groups, Pigments	Folate and pterines	5-FCL-like protein	A	Substrate utilization	Fatty acid degradation	KEGG	EC 1.1.1.1	https://www.genome.jp/dbget-bin/www_bget?ec:1.1.1.1	0.473974	0.0380627	Shared indicator for MP and NP
Probable two-component sensor, near polyamine transporter	Amino Acids and Derivatives	Arginine urea cycle, polyamines	Polyamine Metabolism	S	Cell communication	Cell regulation	Literature		https://www.ncbi.nlm.nih.gov/pmc/articles/PMC5023499/	0.513556	0.0380627	Shared indicator for MP and NP
Type IV fimbriae expression regulatory protein PilR	Membrane Transport	Protein and nucleoprotein secretion system, Type IV	Type IV pilus	S	Biofilm formation	Adhesion	Literature		https://journals.asm.org/doi/10.1128/mmbr.00035-12	0.488827	0.0339371	Shared indicator for MP and NP
Type IV fimbrial biogenesis protein PilW	Membrane Transport	Protein and nucleoprotein secretion system, Type IV	Type IV pilus	S	Biofilm formation	Adhesion	Literature		https://journals.asm.org/doi/10.1128/mmbr.00035-12	0.492939	0.0380627	Shared indicator for MP and NP
GDP-mannose pyrophosphatase YffH	Nucleosides and Nucleotides	Detoxification	Nudix proteins (nucleoside triphosphate hydrolases)	S	Biofilm formation	Biofilm formation	Literature		https://www.microbiologyresearch.org/content/journal/micro/10.1099/mic.0.2008/019240-0#tab2	0.506322	0.0339371	Shared indicator for MP and NP
Nudix hydrolase family protein YffH	Nucleosides and Nucleotides	Detoxification	Nudix proteins (nucleoside triphosphate hydrolases)	S	Biofilm formation	Biofilm formation	Literature		https://onlinelibrary.wiley.com/doi/10.1002/prot.25223	0.532991	0.0339371	Shared indicator for MP and NP
Nudix dNTPase DR1776	Nucleosides and Nucleotides	Detoxification	Nudix proteins (nucleoside triphosphate hydrolases)	S	Biofilm formation	Biofilm formation	Literature	EC 3.6.1.-	https://onlinelibrary.wiley.com/doi/10.1002/prot.25223	0.460522	0.0493944	Shared indicator for MP and NP
Sigma-fimbriae usher protein	Virulence	Fimbriae of the Chaperone/Usher Assembly Pathway	Fimbriae	S	Biofilm formation	Adhesion	SEED			0.473032	0.0380627	Shared indicator for MP and NP
Sigma-fimbriae tip adhesin	Virulence	Fimbriae of the Chaperone/Usher Assembly Pathway	Fimbriae	S	Biofilm formation	Adhesion	SEED			0.458986	0.0339371	Shared indicator for MP and NP
Sigma-fimbriae chaperone protein	Virulence	Fimbriae of the Chaperone/Usher Assembly Pathway	Fimbriae	S	Biofilm formation	Adhesion	SEED			0.436544	0.0493944	Shared indicator for MP and NP
Undecaprenyl-phosphate N-acetylglucosaminyl 1-phosphate transferase	Virulence, Disease and Defense	Resistance to antibiotics and toxic compounds	Methicillin resistance in Staphylococci	S	Cell homeostasis maintenance	Antibiotic and other bioactive compound resistance	SEED	EC 2.7.8.-		0.497134	0.0339371	Shared indicator for MP and NP
Probable transcription regulator protein of MDR efflux pump cluster	Virulence, Disease and Defense	Resistance to antibiotics and toxic compounds	Multidrug Resistance Efflux Pumps	S	Cell homeostasis maintenance	Antibiotic and other bioactive compound resistance	SEED			0.407806	0.0445229	Shared indicator for MP and NP
Polymyxin resistance protein ArnC, glycosyl transferase	Cell Wall and Capsule	Gram-Negative cell wall components	Lipid A-Ara4N pathway ( Polymyxin resistance )	S	Cell homeostasis maintenance	Antibiotic and other bioactive compound resistance	SEED	EC 2.4.-.-		0.513542	0.0339371	Shared indicator for MP and NP
L-Cystine ABC transporter, periplasmic cystine-binding protein	Virulence, Disease and Defense	Resistance to antibiotics and toxic compounds	Adaptation to d-cysteine	S	Cell homeostasis maintenance	Antibiotic and other bioactive compound resistance	SEED			0.492109	0.0339371	Shared indicator for MP and NP
Uncharacterized protein YhjG	Cell Wall and Capsule	Gram-Negative cell wall components	Inner membrane protein YhjD and conserved cluster involved in LPS biosynthesis	S	Biofilm formation	Biofilm formation	SEED			0.545347	0.0339371	Shared indicator for MP and NP
Polysaccharide deacetylase	Cell Wall and Capsule	Capsular and extracellular polysacchrides	Polysaccharide deacetylases	S	Biofilm formation	Biofilm formation	SEED			0.471439	0.0445229	Shared indicator for MP and NP
Xanthan biosynthesis oligosaccharidyl-lipid flippase GumJ	Cell Wall and Capsule	Capsular and extracellular polysacchrides	Xanthan Exopolysaccharide Biosynthesis and Export	S	Biofilm formation	Biofilm formation	SEED			0.537439	0.0380627	Shared indicator for MP and NP
Exopolysaccharide production protein ExoZ	Clustering-based subsystems	Biosynthesis of galactoglycans and related lipopolysacharides	CBSS-258594.1.peg.3339	S	Biofilm formation	Biofilm formation	KEGG		https://www.genome.jp/dbget-bin/www_bget?K16568	0.472964	0.0380627	Shared indicator for MP and NP
ADP-heptose synthase	Cell Wall and Capsule	Gram-Negative cell wall components	LOS core oligosaccharide biosynthesis	S	Biofilm formation	Biofilm formation	SEED	EC 2.7.-.-		0.484117	0.0493944	Shared indicator for MP and NP
Inner membrane metabolite transport protein YhjE	Cell Wall and Capsule	Gram-Negative cell wall components	Inner membrane protein YhjD and conserved cluster involved in LPS biosynthesis	S	Biofilm formation	Biofilm formation	SEED			0.535855	0.0339371	Shared indicator for MP and NP
Membrane protein SypL involved in exopolysaccharide production	Regulation and Cell signaling	Quorum sensing and biofilm formation	Symbiotic colonization and sigma-dependent biofilm formation gene cluster	S	Biofilm formation	Biofilm formation	SEED			0.471563	0.0493944	Shared indicator for MP and NP
TldE/PmbA protein, part of proposed TldE/TldD proteolytic complex (PMID 12029038)	Cell Wall and Capsule	Gram-Negative cell wall components	Lipopolysaccharide-related cluster in Alphaproteobacteria	S	Biofilm formation	Biofilm formation	SEED			0.475246	0.0493944	Shared indicator for MP and NP
Glucose-1-phosphate cytidylyltransferase	Cell Wall and Capsule	Capsular and extracellular polysacchrides	dTDP-rhamnose synthesis	S	Biofilm formation	Biofilm formation	SEED	EC 2.7.7.33		0.539621	0.0339371	Shared indicator for MP and NP
GDP-mannose 6-dehydrogenase	Cell Wall and Capsule	Capsular and extracellular polysacchrides	Alginate metabolism	S	Biofilm formation	Biofilm formation	SEED	EC 1.1.1.132		0.477832	0.0380627	Shared indicator for MP and NP
Exonuclease SbcC	DNA Metabolism	DNA repair	DNA repair, bacterial	S	Cell homeostasis maintenance	Biomolecular damage repair	SEED			0.446044	0.0445229	Shared indicator for MP and NP
DNA polymerase-like protein PA0670	DNA Metabolism	DNA repair	DNA repair, bacterial	S	Cell homeostasis maintenance	Biomolecular damage repair	SEED			0.500822	0.0445229	Shared indicator for MP and NP
Exonuclease SbcD	DNA Metabolism	DNA repair	DNA repair, bacterial	S	Cell homeostasis maintenance	Biomolecular damage repair	SEED			0.480719	0.0380627	Shared indicator for MP and NP
DNA-3-methyladenine glycosylase II	DNA Metabolism	DNA repair	DNA Repair Base Excision	S	Cell homeostasis maintenance	Biomolecular damage repair	SEED	EC 3.2.2.21		0.61104	0.0339371	Shared indicator for MP and NP
ATP-dependent DNA ligase	DNA Metabolism	DNA repair	DNA Repair Base Excision	S	Cell homeostasis maintenance	Biomolecular damage repair	SEED	EC 6.5.1.1 clustered with Ku protein, LigD		0.525228	0.0339371	Shared indicator for MP and NP
Formamidopyrimidine-DNA glycosylase	DNA Metabolism	DNA repair	DNA Repair Base Excision	S	Cell homeostasis maintenance	Biomolecular damage repair	SEED	EC 3.2.2.23		0.500064	0.0380627	Shared indicator for MP and NP
Excinuclease ABC subunit A paralog of unknown function	DNA Metabolism	DNA repair	DNA repair, UvrABC system	S	Cell homeostasis maintenance	Biomolecular damage repair	SEED			0.571834	0.0339371	Shared indicator for MP and NP
Endonuclease V	DNA Metabolism	DNA repair	DNA repair, bacterial	S	Cell homeostasis maintenance	Biomolecular damage repair	SEED	EC 3.1.21.7		0.55388	0.0339371	Shared indicator for MP and NP
Polysaccharide deacetylase, caspase activity	Regulation and Cell signaling	Programmed Cell Death and Toxin-antitoxin Systems	Bacterial Caspases	S	Cell communication	Cell regulation	SEED			0.430143	0.0493944	Shared indicator for MP and NP
CidA-associated membrane protein CidB	Regulation and Cell signaling	Programmed Cell Death and Toxin-antitoxin Systems	Murein hydrolase regulation and cell death	S	Cell communication	Cell regulation	SEED			0.434907	0.0493944	Shared indicator for MP and NP
Conjugative transfer protein TrbB	Virulence	Type III, Type IV, Type VI, ESAT secretion systems	Type 4 secretion and conjugative transfer	S	Cell communication	Conjugation	SEED			0.463104	0.0380627	Shared indicator for MP and NP
Conjugative transfer protein TrbF	Virulence	Type III, Type IV, Type VI, ESAT secretion systems	Type 4 secretion and conjugative transfer	S	Cell communication	Conjugation	SEED			0.462204	0.0380627	Shared indicator for MP and NP
Multicopper oxidase	Virulence, Disease and Defense	Resistance to antibiotics and toxic compounds	Copper homeostasis	S	Cell homeostasis maintenance	Metal resistance	SEED			0.54951	0.0339371	Shared indicator for MP and NP
Cobalt/zinc/cadmium efflux RND transporter, membrane fusion protein, CzcB family	Virulence, Disease and Defense	Resistance to antibiotics and toxic compounds	Cobalt-zinc-cadmium resistance	S	Cell homeostasis maintenance	Metal resistance	SEED			0.486071	0.0339371	Shared indicator for MP and NP
DNA-binding heavy metal response regulator	Virulence, Disease and Defense	Resistance to antibiotics and toxic compounds	Cobalt-zinc-cadmium resistance	S	Cell homeostasis maintenance	Metal resistance	SEED			0.552258	0.0339371	Shared indicator for MP and NP
Copper resistance protein D	Virulence, Disease and Defense	Resistance to antibiotics and toxic compounds	Copper homeostasis	S	Cell homeostasis maintenance	Metal resistance	SEED	EC 3.5.2.14		0.490594	0.0445229	Shared indicator for MP and NP
Various polyols ABC transporter, periplasmic substrate-binding protein	Stress Response	Detoxification	Uptake of selenate and selenite	S	Cell homeostasis maintenance	Metal resistance	SEED			0.470722	0.0445229	Shared indicator for MP and NP
Chromate transport protein ChrA	Virulence, Disease and Defense	Resistance to antibiotics and toxic compounds	Resistance to chromium compounds	S	Cell homeostasis maintenance	Metal resistance	SEED	EC 2.4.1.18		0.477166	0.0380627	Shared indicator for MP and NP
Heavy metal sensor histidine kinase	Virulence, Disease and Defense	Resistance to antibiotics and toxic compounds	Cobalt-zinc-cadmium resistance	S	Cell homeostasis maintenance	Metal resistance	SEED			0.461497	0.0380627	Shared indicator for MP and NP
Cu(I)-responsive transcriptional regulator	Virulence, Disease and Defense	Resistance to antibiotics and toxic compounds	Copper homeostasis	S	Cell homeostasis maintenance	Metal resistance	SEED			0.4824	0.0445229	Shared indicator for MP and NP
Arsenic resistance protein ArsH	Virulence, Disease and Defense	Resistance to antibiotics and toxic compounds	Arsenic resistance	S	Cell homeostasis maintenance	Metal resistance	SEED			0.541369	0.0380627	Shared indicator for MP and NP
Organomercurial lyase	Virulence, Disease and Defense	Resistance to antibiotics and toxic compounds	Mercury resistance operon	S	Cell homeostasis maintenance	Metal resistance	SEED	EC 4.99.1.2		0.491821	0.0380627	Shared indicator for MP and NP
Putative silver efflux pump	Virulence, Disease and Defense	Resistance to antibiotics and toxic compounds	Cobalt-zinc-cadmium resistance	S	Cell homeostasis maintenance	Metal resistance	SEED			0.503215	0.0493944	Shared indicator for MP and NP
Copper resistance protein C precursor	Virulence, Disease and Defense	Resistance to antibiotics and toxic compounds	Copper homeostasis	S	Cell homeostasis maintenance	Metal resistance	SEED			0.439299	0.0380627	Shared indicator for MP and NP
Aquaporin Z	Stress Response	Osmotic stress	Osmoregulation	S	Cell homeostasis maintenance	Osmotic stress resistance	SEED			0.540042	0.0380627	Shared indicator for MP and NP
Osmotically inducible protein OsmY	Stress Response	Osmotic stress	Osmoregulation	S	Cell homeostasis maintenance	Osmotic stress resistance	SEED			0.54605	0.0339371	Shared indicator for MP and NP
Phytochrome, two-component sensor histidine kinase	Stress Response	Oxidative stress	Oxidative stress	S	Cell homeostasis maintenance	Oxidative stress resistance	SEED	EC 2.7.3.-		0.552355	0.0339371	Shared indicator for MP and NP
Catalase	Stress Response	Oxidative stress	Oxidative stress	S	Cell homeostasis maintenance	Oxidative stress resistance	SEED	EC 1.11.1.6		0.602914	0.0339371	Shared indicator for MP and NP
Organic hydroperoxide resistance transcriptional regulator	Clustering-based subsystems	Probably organic hydroperoxide resistance related hypothetical protein	CBSS-269482.1.peg.1294	S	Cell homeostasis maintenance	Oxidative stress resistance	UniProt		https://www.uniprot.org/uniprotkb/O34777/entry	0.4741	0.0493944	Shared indicator for MP and NP
Similar to 5-oxoprolinase	Stress Response	Oxidative stress	Glutathione: Biosynthesis and gamma-glutamyl cycle	S	Cell homeostasis maintenance	Oxidative stress resistance	SEED	EC 3.5.2.9 and Methylhydantoinases A, B		0.439148	0.0493944	Shared indicator for MP and NP
Organic hydroperoxide resistance protein	Stress Response	Oxidative stress	Oxidative stress	S	Cell homeostasis maintenance	Oxidative stress resistance	SEED			0.632783	0.0339371	Shared indicator for MP and NP
RNA polymerase sigma factor	Stress Response	Oxidative stress	Regulation of Oxidative Stress Response	S	Cell homeostasis maintenance	Oxidative stress resistance	SEED			0.577346	0.0339371	Shared indicator for MP and NP
Glutathione S-transferase, zeta	Stress Response	Oxidative stress	Glutathione: Non-redox reactions	S	Cell homeostasis maintenance	Oxidative stress resistance	SEED	EC 2.5.1.18		0.547039	0.0380627	Shared indicator for MP and NP
Glutathione S-transferase, unnamed subgroup	Stress Response	Oxidative stress	Glutathione: Non-redox reactions	S	Cell homeostasis maintenance	Oxidative stress resistance	SEED	EC 2.5.1.18		0.519377	0.0380627	Shared indicator for MP and NP
Uncharacterized glutathione S-transferase-like protein	Stress Response	Oxidative stress	Glutathione: Non-redox reactions	S	Cell homeostasis maintenance	Oxidative stress resistance	SEED			0.538254	0.0339371	Shared indicator for MP and NP
N-acyl homoserine lactone hydrolase	Regulation and Cell signaling	Quorum sensing and biofilm formation	Quorum sensing in Yersinia	S	Cell communication	Quorum sensing	SEED			0.483828	0.0493944	Shared indicator for MP and NP
BarA-associated response regulator UvrY (= GacA = SirA)	Regulation and Cell signaling	Quorum sensing and biofilm formation	Quorum sensing regulation in Pseudomonas	S	Cell communication	Quorum sensing	SEED			0.460998	0.0493944	Shared indicator for MP and NP
Ku domain protein	DNA Metabolism	DNA repair	Nonhomologous End-Joining in Bacteria	S	Cell homeostasis maintenance	Biomolecular damage repair	Literature		https://www.ncbi.nlm.nih.gov/pmc/articles/PMC311082/	0.496782	0.0380627	Shared indicator for MP and NP
Putative phosphatase YfbT	DNA Metabolism	DNA repair	2-phosphoglycolate salvage	S	Cell homeostasis maintenance	Biomolecular damage repair	SEED			0.471915	0.0380627	Shared indicator for MP and NP
Menaquinone biosynthesis related protein, putative DHNA-CoA thioesterase	Miscellaneous	Plant-Prokaryote DOE project	Synechocystis experimental	U	Unclassified	Unclassified	SEED			0.512449	0.0445229	Shared indicator for MP and NP
prolyl oligopeptidase family protein	Miscellaneous	Plant-Prokaryote DOE project	Synechocystis experimental	U	Unclassified	Unclassified	SEED			0.53867	0.0339371	Shared indicator for MP and NP
Tyrosine recombinase XerC	Phages, Prophages, Transposable elements	Bacteriophage integration/excision/lysogeny	Phage integration and excision	U	Unclassified	Unclassified	SEED			0.459262	0.0493944	Shared indicator for MP and NP
Serine acetyltransferase	Miscellaneous	Plant-Prokaryote DOE project	Conserved gene cluster possibly involved in RNA metabolism	U	Unclassified	Unclassified	SEED	EC 2.3.1.30		0.468883	0.0493944	Shared indicator for MP and NP
ThiJ/PfpI family protein	Miscellaneous	Plant-Prokaryote DOE project	COG2363	U	Unclassified	Unclassified	SEED			0.647902	0.0339371	Shared indicator for MP and NP
Inorganic pyrophosphatase	Miscellaneous	Plant-Prokaryote DOE project	Iojap	U	Unclassified	Unclassified	SEED	EC 3.6.1.1		0.472167	0.0380627	Shared indicator for MP and NP
Streptolysin S biosynthesis protein B (SagB)	Virulence, Disease and Defense	Toxins and superantigens	Streptolysin S Biosynthesis and Transport	U	Unclassified	Unclassified	SEED			0.460203	0.0493944	Shared indicator for MP and NP
Zinc metalloproteinase precursor	Phages, Prophages, Transposable elements, Plasmids	Pathogenicity islands	Listeria Pathogenicity Island LIPI-1 extended	U	Unclassified	Unclassified	SEED	EC 3.4.24.29		0.435167	0.0339371	Shared indicator for MP and NP
DNA-binding response regulator, LuxR family, near polyamine transporter	Amino Acids and Derivatives	Arginine urea cycle, polyamines	Polyamine Metabolism	Y	Genetic information processing	Transcription related	UniProt		https://www.uniprot.org/uniprotkb/F2R9P1/entry	0.517762	0.0339371	Shared indicator for MP and NP
3-oxoacyl-[acyl-carrier protein] reductase	Clustering-based subsystems	Fatty acid metabolic cluster	CBSS-246196.1.peg.364	Y	Biosynthesis	Fatty acid biosynthesis	KEGG	EC 1.1.1.100	https://www.genome.jp/dbget-bin/www_bget?ec:1.1.1.100	0.495248	0.0493944	Shared indicator for MP and NP
DnaJ-class molecular chaperone CbpA	Protein Metabolism	Protein folding	Protein chaperones	Y	Genetic information processing	Replication related	UniProt		https://www.uniprot.org/uniprotkb/A5D0B5/entry	0.49129	0.0493944	Shared indicator for MP and NP
5-methyltetrahydropteroyltriglutamate--homocysteine methyltransferase	Amino Acids and Derivatives	Lysine, threonine, methionine, and cysteine	Methionine Biosynthesis	Y	Biosynthesis	Amino acid and derivative biosynthesis	SEED	EC 2.1.1.14		0.492163	0.0445229	Shared indicator for MP and NP
Homoserine O-acetyltransferase	Amino Acids and Derivatives	Lysine, threonine, methionine, and cysteine	Methionine Biosynthesis	Y	Biosynthesis	Amino acid and derivative biosynthesis	SEED	EC 2.3.1.31		0.493013	0.0445229	Shared indicator for MP and NP
Sulfate and thiosulfate binding protein CysP	Amino Acids and Derivatives	Lysine, threonine, methionine, and cysteine	Cysteine Biosynthesis	Y	Biosynthesis	Amino acid and derivative biosynthesis	SEED			0.491424	0.0380627	Shared indicator for MP and NP
Sulfate transport system permease protein CysT	Amino Acids and Derivatives	Lysine, threonine, methionine, and cysteine	Cysteine Biosynthesis	Y	Biosynthesis	Amino acid and derivative biosynthesis	SEED			0.51151	0.0380627	Shared indicator for MP and NP
Sulfate transport system permease protein CysW	Amino Acids and Derivatives	Lysine, threonine, methionine, and cysteine	Cysteine Biosynthesis	Y	Biosynthesis	Amino acid and derivative biosynthesis	SEED			0.496085	0.0380627	Shared indicator for MP and NP
Aspartate racemase	Amino Acids and Derivatives	Glutamine, glutamate, aspartate, asparagine ammonia assimilation	Glutamine, Glutamate, Aspartate and Asparagine Biosynthesis	Y	Biosynthesis	Amino acid and derivative biosynthesis	SEED	EC 5.1.1.13		0.480371	0.0380627	Shared indicator for MP and NP
Sulfate and thiosulfate import ATP-binding protein CysA	Amino Acids and Derivatives	Lysine, threonine, methionine, and cysteine	Cysteine Biosynthesis	Y	Biosynthesis	Amino acid and derivative biosynthesis	SEED	EC 3.6.3.25		0.444972	0.0493944	Shared indicator for MP and NP
Cystathionine gamma-lyase	Amino Acids and Derivatives	Lysine, threonine, methionine, and cysteine	Cysteine Biosynthesis	Y	Biosynthesis	Amino acid and derivative biosynthesis	SEED	EC 4.4.1.1		0.466093	0.0445229	Shared indicator for MP and NP
Leucine dehydrogenase	Amino Acids and Derivatives	Branched-chain amino acids	Branched-Chain Amino Acid Biosynthesis	Y	Biosynthesis	Amino acid and derivative biosynthesis	SEED	EC 1.4.1.9		0.613657	0.0339371	Shared indicator for MP and NP
Cystathionine beta-synthase	Amino Acids and Derivatives	Lysine, threonine, methionine, and cysteine	Cysteine Biosynthesis	Y	Biosynthesis	Amino acid and derivative biosynthesis	SEED	EC 4.2.1.22		0.498919	0.0493944	Shared indicator for MP and NP
Gluconolactonase	Carbohydrates	Central carbohydrate metabolism	Entner-Doudoroff Pathway	Y	Central metabolism	Central carbohydrate metabolism	SEED	EC 3.1.1.17		0.493435	0.0339371	Shared indicator for MP and NP
Phosphoenolpyruvate synthase	Carbohydrates	Central carbohydrate metabolism	Glycolysis and Gluconeogenesis, including Archaeal enzymes	Y	Central metabolism	Central carbohydrate metabolism	SEED	EC 2.7.9.2		0.477407	0.0493944	Shared indicator for MP and NP
Aerobic C4-dicarboxylate transporter for fumarate, L-malate, D-malate, succunate	Carbohydrates	Central carbohydrate metabolism	Pyruvate metabolism I: anaplerotic reactions, PEP	Y	Central metabolism	Central carbohydrate metabolism	SEED			0.52161	0.0339371	Shared indicator for MP and NP
Glucose-6-phosphate 1-dehydrogenase	Carbohydrates	Central carbohydrate metabolism	Entner-Doudoroff Pathway	Y	Central metabolism	Central carbohydrate metabolism	SEED	EC 1.1.1.49		0.518335	0.0339371	Shared indicator for MP and NP
6-phosphogluconate dehydrogenase, decarboxylating	Carbohydrates	Central carbohydrate metabolism	Pentose phosphate pathway	Y	Central metabolism	Central carbohydrate metabolism	SEED	EC 1.1.1.44		0.472106	0.0493944	Shared indicator for MP and NP
Pyruvate oxidase [ubiquinone, cytochrome]	Carbohydrates	Central carbohydrate metabolism	Pyruvate metabolism II: acetyl-CoA, acetogenesis from pyruvate	Y	Central metabolism	Central carbohydrate metabolism	SEED	EC 1.2.2.2		0.513997	0.0380627	Shared indicator for MP and NP
6-phosphogluconolactonase	Carbohydrates	Central carbohydrate metabolism	Entner-Doudoroff Pathway	Y	Central metabolism	Central carbohydrate metabolism	SEED	EC 3.1.1.31		0.469657	0.0445229	Shared indicator for MP and NP
Branched-chain alpha-keto acid dehydrogenase, E1 component, alpha subunit	Carbohydrates	Central carbohydrate metabolism	Dehydrogenase complexes	Y	Central metabolism	Central carbohydrate metabolism	SEED	EC 1.2.4.4		0.496035	0.0380627	Shared indicator for MP and NP
GTP cyclohydrolase II	Cofactors, Vitamins, Prosthetic Groups, Pigments	Folate and pterines	Molybdenum cofactor biosynthesis	Y	Biosynthesis	Co-factor biosynthesis	SEED	EC 3.5.4.25		0.518275	0.0339371	Shared indicator for MP and NP
Long-chain-fatty-acid--CoA ligase	Cofactors, Vitamins, Prosthetic Groups, Pigments	Biotin	Biotin biosynthesis	Y	Biosynthesis	Co-factor biosynthesis	SEED	EC 6.2.1.3		0.468225	0.0445229	Shared indicator for MP and NP
Niacin transporter NiaP	Cofactors, Vitamins, Prosthetic Groups, Pigments	NAD and NADP	NAD and NADP cofactor biosynthesis global	Y	Biosynthesis	Co-factor biosynthesis	SEED			0.487462	0.0445229	Shared indicator for MP and NP
Nicotinate phosphoribosyltransferase	Cofactors, Vitamins, Prosthetic Groups, Pigments	NAD and NADP	NAD and NADP cofactor biosynthesis global	Y	Biosynthesis	Co-factor biosynthesis	SEED	EC 2.4.2.11		0.516111	0.0339371	Shared indicator for MP and NP
NAD	Cofactors, Vitamins, Prosthetic Groups, Pigments	Riboflavin, FMN, FAD	Flavodoxin	Y	Biosynthesis	Oxidative phosphorylation	KEGG		https://www.kegg.jp/entry/C00003	0.535708	0.0339371	Shared indicator for MP and NP
C-terminal domain of CinA type S homolog	Cofactors, Vitamins, Prosthetic Groups, Pigments	NAD and NADP	NAD and NADP cofactor biosynthesis global	Y	Biosynthesis	Co-factor biosynthesis	SEED			0.529211	0.0339371	Shared indicator for MP and NP
Amidases related to nicotinamidase	Cofactors, Vitamins, Prosthetic Groups, Pigments	NAD and NADP	NAD and NADP cofactor biosynthesis global	Y	Biosynthesis	Co-factor biosynthesis	SEED			0.63029	0.0339371	Shared indicator for MP and NP
Cobalt-precorrin-4 C11-methyltransferase	Cofactors, Vitamins, Prosthetic Groups, Pigments	Tetrapyrroles	Cobalamin synthesis	Y	Biosynthesis	Co-factor biosynthesis	SEED	EC 2.1.1.133		0.460397	0.0445229	Shared indicator for MP and NP
Pyridoxal kinase	Cofactors, Vitamins, Prosthetic Groups, Pigments	Pyridoxine	Pyridoxin (Vitamin B6) Biosynthesis	Y	Biosynthesis	Co-factor biosynthesis	SEED	EC 2.7.1.35		0.496755	0.0445229	Shared indicator for MP and NP
ChlI component of cobalt chelatase involved in B12 biosynthesis	Cofactors, Vitamins, Prosthetic Groups, Pigments	Tetrapyrroles	Coenzyme B12 biosynthesis	Y	Biosynthesis	Co-factor biosynthesis	SEED			0.476839	0.0339371	Shared indicator for MP and NP
Nicotinamidase family protein YcaC	Cofactors, Vitamins, Prosthetic Groups, Pigments	NAD and NADP	NAD and NADP cofactor biosynthesis global	Y	Biosynthesis	Co-factor biosynthesis	SEED			0.453572	0.0493944	Shared indicator for MP and NP
6-pyruvoyl tetrahydrobiopterin synthase	Cofactors, Vitamins, Prosthetic Groups, Pigments	Folate and pterines	Folate Biosynthesis	Y	Biosynthesis	Co-factor biosynthesis	SEED	EC 4.2.3.12		0.441011	0.0380627	Shared indicator for MP and NP
Enoyl-[acyl-carrier-protein] reductase [NADPH]	Fatty Acids, Lipids, and Isoprenoids	Fatty acids	Fatty Acid Biosynthesis FASII	Y	Biosynthesis	Fatty acid biosynthesis	SEED	EC 1.3.1.10		0.513134	0.0339371	Shared indicator for MP and NP
FIGfam138462: Acyl-CoA synthetase, AMP-(fatty) acid ligase	Fatty Acids, Lipids, and Isoprenoids	Fatty acids	Phospholipid and Fatty acid biosynthesis related cluster	Y	Biosynthesis	Fatty acid biosynthesis	SEED			0.446023	0.0380627	Shared indicator for MP and NP
Malonyl CoA acyl carrier protein transacylase	Fatty Acids, Lipids, and Isoprenoids	Fatty acids	Fatty Acid Biosynthesis FASII	Y	Biosynthesis	Fatty acid biosynthesis	SEED	EC 2.3.1.39		0.508192	0.0380627	Shared indicator for MP and NP
FIG022199: FAD-binding protein	Fatty Acids, Lipids, and Isoprenoids	Fatty acids	Phospholipid and Fatty acid biosynthesis related cluster	Y	Biosynthesis	Fatty acid biosynthesis	SEED			0.51923	0.0339371	Shared indicator for MP and NP
Lysophospholipid acyltransferase	Fatty Acids, Lipids, and Isoprenoids	Fatty acids	Phospholipid and Fatty acid biosynthesis related cluster	Y	Biosynthesis	Fatty acid biosynthesis	SEED			0.455338	0.0380627	Shared indicator for MP and NP
FIG143263: Glycosyl transferase	Fatty Acids, Lipids, and Isoprenoids	Fatty acids	Phospholipid and Fatty acid biosynthesis related cluster	Y	Biosynthesis	Fatty acid biosynthesis	SEED			0.437061	0.0493944	Shared indicator for MP and NP
FIG017861: hypothetical protein	Fatty Acids, Lipids, and Isoprenoids	Fatty acids	Phospholipid and Fatty acid biosynthesis related cluster	Y	Biosynthesis	Fatty acid biosynthesis	SEED			0.445933	0.0493944	Shared indicator for MP and NP
Acyl carrier protein (ACP1)	Fatty Acids, Lipids, and Isoprenoids	Fatty acids	Phospholipid and Fatty acid biosynthesis related cluster	Y	Biosynthesis	Fatty acid biosynthesis	SEED			0.440651	0.0493944	Shared indicator for MP and NP
2',3'-cyclic-nucleotide 2'-phosphodiesterase	Nucleosides and Nucleotides	Purines	Purine conversions	Y	Biosynthesis	Nucleoside and nucleotide biosynthesis and processing	SEED	EC 3.1.4.16		0.476522	0.0380627	Shared indicator for MP and NP
Cytochrome c oxidase polypeptide III	Respiration	Electron accepting reactions	Terminal cytochrome C oxidases	Y	Central metabolism	Respiration	SEED	EC 1.9.3.1		0.464188	0.0380627	Shared indicator for MP and NP
Cytochrome O ubiquinol oxidase subunit I	Respiration	Electron accepting reactions	Terminal cytochrome O ubiquinol oxidase	Y	Central metabolism	Respiration	SEED	EC 1.10.3.-		0.46337	0.0445229	Shared indicator for MP and NP
putative Cytochrome bd2, subunit I	Respiration	Electron accepting reactions	Terminal cytochrome d ubiquinol oxidases	Y	Central metabolism	Respiration	SEED			0.529789	0.0339371	Shared indicator for MP and NP
putative Cytochrome bd2, subunit II	Respiration	Electron accepting reactions	Terminal cytochrome d ubiquinol oxidases	Y	Central metabolism	Respiration	SEED			0.513903	0.0445229	Shared indicator for MP and NP
Cytochrome O ubiquinol oxidase subunit IV	Respiration	Electron accepting reactions	Terminal cytochrome O ubiquinol oxidase	Y	Central metabolism	Respiration	SEED	EC 1.10.3.-		0.447287	0.0380627	Shared indicator for MP and NP
RNA polymerase sigma-70 factor, ECF subfamily	Clustering-based subsystems	Putative asociate of RNA polymerase sigma-54 factor rpoN	CBSS-316057.3.peg.1308	Y	Genetic information processing	Transcription related	SEED			0.497758	0.0380627	Shared indicator for MP and NP
DNA-directed RNA polymerase specialized sigma subunit, sigma24-like	Clustering-based subsystems	Putative asociate of RNA polymerase sigma-54 factor rpoN	CBSS-316057.3.peg.1308	Y	Genetic information processing	Transcription related	SEED			0.54683	0.0339371	Shared indicator for MP and NP
RNA polymerase sigma factor for flagellar operon	RNA Metabolism	Transcription	Transcription initiation, bacterial sigma factors	Y	Genetic information processing	Transcription related	SEED	EC 5.99.1.2		0.502446	0.0339371	Shared indicator for MP and NP
Transmembrane regulator protein PrtR	Clustering-based subsystems	Putative asociate of RNA polymerase sigma-54 factor rpoN	CBSS-316057.3.peg.1308	Y	Genetic information processing	Transcription related	SEED			0.611373	0.0339371	Shared indicator for MP and NP
2'-5' RNA ligase	RNA Metabolism	RNA processing and modification	RNA processing orphans	Y	Genetic information processing	Transcription related	SEED			0.507533	0.0339371	Shared indicator for MP and NP
Protein RtcB	RNA Metabolism	RNA processing and modification	RNA 3'-terminal phosphate cyclase	Y	Genetic information processing	Transcription related	SEED			0.578358	0.0339371	Shared indicator for MP and NP
ATP-dependent RNA helicase PA3950	RNA Metabolism	RNA processing and modification	ATP-dependent RNA helicases, bacterial	Y	Genetic information processing	Transcription related	SEED			0.436344	0.0445229	Shared indicator for MP and NP
Ribosomal-protein-S18p-alanine acetyltransferase	Protein Metabolism	Protein biosynthesis	Ribosome biogenesis bacterial	Y	Genetic information processing	Translation related	SEED	EC 2.3.1.-		0.527206	0.0339371	Shared indicator for MP and NP
DNA topoisomerase IB	DNA Metabolism	DNA replication	DNA topoisomerases, Type I, ATP-independent	Y	Genetic information processing	Translation related	SEED			0.654109	0.0339371	Shared indicator for MP and NP
tRNA-Gly	Protein Metabolism	Protein biosynthesis	tRNAs	Y	Genetic information processing	Translation related	SEED			0.461341	0.0380627	Shared indicator for MP and NP
FIG002708: Protein SirB1	Clustering-based subsystems	Ribosome-related cluster	A Gammaproteobacteria Cluster Relating to Translation	Y	Genetic information processing	Translation related	SEED			0.513594	0.0339371	Shared indicator for MP and NP
tRNA-Thr	Protein Metabolism	Protein biosynthesis	tRNAs	Y	Genetic information processing	Translation related	SEED			0.453313	0.0493944	Shared indicator for MP and NP
2,4-dienoyl-CoA reductase [NADPH]	Fatty Acids, Lipids, and Isoprenoids	Fatty acids	Fatty acid degradation regulons	A	Substrate utilization	Amino acid and derivative degradation	SEED	EC 1.3.1.34		0.465189	0.0493944	Unique indicator for MP
Urea ABC transporter, permease protein UrtB	Amino Acids and Derivatives	Arginine urea cycle, polyamines	Urea decomposition	A	Substrate utilization	Amino acid and derivative degradation	SEED			0.44607	0.0380627	Unique indicator for MP
Urease accessory protein UreD	Amino Acids and Derivatives	Arginine urea cycle, polyamines	Urea decomposition	A	Substrate utilization	Amino acid and derivative degradation	SEED			0.532869	0.0339371	Unique indicator for MP
Urea ABC transporter, ATPase protein UrtD	Amino Acids and Derivatives	Arginine urea cycle, polyamines	Urea decomposition	A	Substrate utilization	Amino acid and derivative degradation	SEED			0.462988	0.0493944	Unique indicator for MP
Succinylarginine dihydrolase	Amino Acids and Derivatives	Arginine urea cycle, polyamines	Arginine and Ornithine Degradation	A	Substrate utilization	Amino acid and derivative degradation	SEED	EC 3.5.3.23		0.453505	0.0445229	Unique indicator for MP
4-hydroxyphenylpyruvate dioxygenase	Amino Acids and Derivatives	Aromatic amino acids and derivatives	Aromatic amino acid degradation	A	Substrate utilization	Amino acid and derivative degradation	SEED	EC 1.13.11.27		0.49237	0.0380627	Unique indicator for MP
Urease accessory protein UreF	Amino Acids and Derivatives	Arginine urea cycle, polyamines	Urea decomposition	A	Substrate utilization	Amino acid and derivative degradation	SEED			0.480919	0.0445229	Unique indicator for MP
Methylthioribose-1-phosphate isomerase	Amino Acids and Derivatives	Lysine, threonine, methionine, and cysteine	Methionine Salvage	A	Substrate utilization	Amino acid and derivative degradation	SEED	EC 5.3.1.23		0.486922	0.0493944	Unique indicator for MP
N-carbamoylputrescine amidase (3.5.1.53)	Amino Acids and Derivatives	Arginine urea cycle, polyamines	Polyamine Metabolism	A	Substrate utilization	Amino acid and derivative degradation	SEED			0.530363	0.0380627	Unique indicator for MP
Ornithine cyclodeaminase	Amino Acids and Derivatives	Arginine urea cycle, polyamines	Arginine and Ornithine Degradation	A	Substrate utilization	Amino acid and derivative degradation	SEED	EC 4.3.1.12		0.484629	0.0493944	Unique indicator for MP
Hypothetical, similar to sarcosine oxidase alpha subunit, 2Fe-2S domain	Amino Acids and Derivatives	Proline and 4-hydroxyproline	Proline, 4-hydroxyproline uptake and utilization	A	Substrate utilization	Amino acid and derivative degradation	SEED			0.508591	0.0445229	Unique indicator for MP
Phenylalanine hydroxylase transcriptional activator PhhR	Amino Acids and Derivatives	Aromatic amino acids and derivatives	Aromatic amino acid degradation	A	Substrate utilization	Amino acid and derivative degradation	SEED			0.45141	0.0445229	Unique indicator for MP
Isoquinoline 1-oxidoreductase beta subunit	Metabolism of Aromatic Compounds	Metabolism of central aromatic intermediates	N-heterocyclic aromatic compound degradation	A	Substrate utilization	Aromatic compound degradation	SEED	EC 1.3.99.16		0.488825	0.0339371	Unique indicator for MP
benzoate MFS transporter BenK	Metabolism of Aromatic Compounds	Peripheral pathways for catabolism of aromatic compounds	Benzoate degradation	A	Substrate utilization	Aromatic compound degradation	SEED			0.467097	0.0445229	Unique indicator for MP
Benzoate 1,2-dioxygenase alpha subunit	Metabolism of Aromatic Compounds	Peripheral pathways for catabolism of aromatic compounds	Benzoate degradation	A	Substrate utilization	Aromatic compound degradation	SEED	EC 1.14.12.10		0.48602	0.0339371	Unique indicator for MP
P-hydroxybenzoate hydroxylase	Metabolism of Aromatic Compounds	Peripheral pathways for catabolism of aromatic compounds	p-Hydroxybenzoate degradation	A	Substrate utilization	Aromatic compound degradation	SEED	EC 1.14.13.2		0.512109	0.0380627	Unique indicator for MP
Chlorogenate esterase	Metabolism of Aromatic Compounds	Peripheral pathways for catabolism of aromatic compounds	Phenylpropanoid compound degradation	A	Substrate utilization	Aromatic compound degradation	SEED			0.45062	0.0445229	Unique indicator for MP
Catechol 1,2-dioxygenase	Metabolism of Aromatic Compounds	Peripheral pathways for catabolism of aromatic compounds	Benzoate catabolism	A	Substrate utilization	Aromatic compound degradation	SEED	EC 1.13.11.1		0.477127	0.0380627	Unique indicator for MP
Aromatic-amino-acid aminotransferase	Metabolism of Aromatic Compounds	Metabolism of central aromatic intermediates	Homogentisate pathway of aromatic compound degradation	A	Substrate utilization	Aromatic compound degradation	SEED	EC 2.6.1.57		0.476302	0.0445229	Unique indicator for MP
2-polyprenylphenol hydroxylase and related flavodoxin oxidoreductases	Metabolism of Aromatic Compounds	Metabolism of central aromatic intermediates	Central meta-cleavage pathway of aromatic compound degradation	A	Substrate utilization	Aromatic compound degradation	SEED			0.505451	0.0339371	Unique indicator for MP
3-carboxy-cis,cis-muconate cycloisomerase	Metabolism of Aromatic Compounds	Metabolism of central aromatic intermediates	Protocatechuate branch of beta-ketoadipate pathway	A	Substrate utilization	Aromatic compound degradation	SEED	EC 5.5.1.2		0.482981	0.0445229	Unique indicator for MP
2-hydroxycyclohexanecarboxyl-CoA dehydrogenase	Metabolism of Aromatic Compounds	Anaerobic degradation of aromatic compounds	Anaerobic benzoate metabolism	A	Substrate utilization	Aromatic compound degradation	SEED	EC 1.1.1.-		0.488001	0.0380627	Unique indicator for MP
Beta-ketoadipyl CoA thiolase	Metabolism of Aromatic Compounds	Peripheral pathways for catabolism of aromatic compounds	Chloroaromatic degradation pathway	A	Substrate utilization	Aromatic compound degradation	SEED	EC 2.3.1.-		0.493352	0.0380627	Unique indicator for MP
Xylulose kinase	Carbohydrates	Monosaccharides	Xylose utilization	A	Substrate utilization	Carbohydrate degradation	SEED	EC 2.7.1.17		0.47972	0.0445229	Unique indicator for MP
2-methylcitrate dehydratase	Carbohydrates	Organic acids	Methylcitrate cycle	A	Substrate utilization	Carbohydrate degradation	SEED	EC 4.2.1.79		0.498829	0.0339371	Unique indicator for MP
Ribokinase	Carbohydrates	Monosaccharides	D-ribose utilization	A	Substrate utilization	Carbohydrate degradation	SEED	EC 2.7.1.15		0.395664	0.0445229	Unique indicator for MP
2-hydroxy-3-oxopropionate reductase	Carbohydrates	Monosaccharides	D-galactarate, D-glucarate and D-glycerate catabolism	A	Substrate utilization	Carbohydrate degradation	SEED	EC 1.1.1.60		0.526753	0.0380627	Unique indicator for MP
Arabinose operon regulatory protein	Carbohydrates	Monosaccharides	L-Arabinose utilization	A	Substrate utilization	Carbohydrate degradation	SEED			0.448912	0.0493944	Unique indicator for MP
Transcriptional activator of acetoin dehydrogenase operon AcoR	Carbohydrates	Fermentation	Acetoin, butanediol metabolism	A	Substrate utilization	Carbohydrate degradation	SEED			0.434012	0.0493944	Unique indicator for MP
2-keto-3-deoxy-L-fuconate dehydrogenase	Carbohydrates	Monosaccharides	L-fucose utilization temp	A	Substrate utilization	Carbohydrate degradation	SEED			0.655974	0.0339371	Unique indicator for MP
L-fuconolactone hydrolase	Carbohydrates	Monosaccharides	L-fucose utilization temp	A	Substrate utilization	Carbohydrate degradation	SEED			0.466027	0.0493944	Unique indicator for MP
L-arabinose-binding periplasmic protein precursor AraF (TC 3.A.1.2.2)	Carbohydrates	Monosaccharides	L-Arabinose utilization	A	Substrate utilization	Carbohydrate degradation	SEED			0.456436	0.0380627	Unique indicator for MP
Transcriptional regulator of the arabinose operon in Shewanella, GntR family	Carbohydrates	Monosaccharides	L-Arabinose utilization	A	Substrate utilization	Carbohydrate degradation	SEED			0.476808	0.0445229	Unique indicator for MP
D-galactonate regulator, IclR family	Carbohydrates	Monosaccharides	D-galactonate catabolism	A	Substrate utilization	Carbohydrate degradation	SEED			0.462555	0.0445229	Unique indicator for MP
Acetaldehyde dehydrogenase	Carbohydrates	Fermentation	Acetone Butanol Ethanol Synthesis	A	Substrate utilization	Carbohydrate degradation	SEED	EC 1.2.1.10		0.423314	0.0339371	Unique indicator for MP
MSHA biogenesis protein MshK2	Membrane Transport	Protein and nucleoprotein secretion system, Type IV	Mannose-sensitive hemagglutinin type 4 pilus	A	Motility and chemotaxis	Motility and chemotaxis	Literature		https://journals.plos.org/plosbiology/article?id=10.1371/journal.pbio.3000390	0.524165	0.0380627	Unique indicator for MP
General secretion pathway protein O	Membrane Transport	Protein secretion system, Type II	General Secretion Pathway	A	Competition	Protein secretion system	Literature		https://www.ncbi.nlm.nih.gov/pmc/articles/PMC4804464/	0.50279	0.0339371	Unique indicator for MP
Flp pilus assembly protein CpaD	Membrane Transport	Protein secretion system, Type II	Widespread colonization island	A	Competition	Protein secretion system	Literature		https://www.ncbi.nlm.nih.gov/pmc/articles/PMC4804464/	0.456908	0.0380627	Unique indicator for MP
Urease alpha subunit	Nucleosides and Nucleotides	Pyrimidines	Novel non-oxidative pathway of Uracil catabolism	A	Substrate utilization	Nucleoside and nucleotide degradation	SEED	EC 3.5.1.5		0.606077	0.0339371	Unique indicator for MP
Urease gamma subunit	Nucleosides and Nucleotides	Pyrimidines	Novel non-oxidative pathway of Uracil catabolism	A	Substrate utilization	Nucleoside and nucleotide degradation	SEED	EC 3.5.1.5		0.49796	0.0493944	Unique indicator for MP
Alpha-ketoglutarate-dependent taurine dioxygenase	Sulfur Metabolism	Organic sulfur assimilation	Alkanesulfonate assimilation	A	Substrate utilization	Organic sulfur assimilation	SEED	EC 1.14.11.17		0.538062	0.0339371	Unique indicator for MP
Cytosol aminopeptidase PepA	Protein Metabolism	Protein degradation	Aminopeptidases (EC 3.4.11.-)	A	Substrate utilization	Protein degradation	SEED	EC 3.4.11.1		0.482954	0.0445229	Unique indicator for MP
ABC exporter for hemopore HasA, ATP-binding component HasD	Protein Metabolism	Secretion	Protein secretion by ABC-type exporters	A	Substrate transportation	Membrane transport	Literature		https://www.sciencedirect.com/science/article/pii/S0378111996008293	0.504489	0.0380627	Unique indicator for MP
Selenide,water dikinase	Protein Metabolism	Selenoproteins	Selenocysteine metabolism	A	Substrate utilization	Protein degradation	SEED	EC 2.7.9.3		0.474579	0.0445229	Unique indicator for MP
Monoglyceride lipase	Secondary Metabolism	Lipid-derived mediators	Cannabinoid biosynthesis	A	Competition	Secondary metabolism	SEED	EC 3.1.1.23		0.486764	0.0445229	Unique indicator for MP
Phosphoribosylanthranilate isomerase	Secondary Metabolism	Plant Hormones	Auxin biosynthesis	A	Competition	Secondary metabolism	SEED	EC 5.3.1.24		0.441729	0.0493944	Unique indicator for MP
Probable MFS transporter in enantio-pyochelin gene cluster	Iron acquisition and metabolism	Siderophores	Siderophore pyochelin	A	Substrate transportation	Siderophore	SEED			0.624029	0.0339371	Unique indicator for MP
Aerobactin siderophore receptor IutA	Iron acquisition and metabolism	Siderophores	Siderophore Aerobactin	A	Substrate transportation	Siderophore	SEED			0.491963	0.0339371	Unique indicator for MP
2-haloalkanoic acid dehalogenase	Clustering-based subsystems	Hypothetical in Lysine biosynthetic cluster	CBSS-323850.3.peg.3269	A	Substrate utilization	Carbohydrate degradation	Literature	EC 3.8.1.2	https://www.ncbi.nlm.nih.gov/pmc/articles/PMC8554231/	0.498394	0.0339371	Unique indicator for MP
Cystine ABC transporter, permease protein	Virulence, Disease and Defense	Resistance to antibiotics and toxic compounds	Adaptation to d-cysteine	S	Cell homeostasis maintenance	Antibiotic and other bioactive compound resistance	SEED			0.480428	0.0380627	Unique indicator for MP
Multidrug efflux transporter MdtP	Virulence, Disease and Defense	Resistance to antibiotics and toxic compounds	Multidrug Resistance Operon mdtRP of Bacillus	S	Cell homeostasis maintenance	Antibiotic and other bioactive compound resistance	SEED			0.535974	0.0339371	Unique indicator for MP
Multidrug transporter MdtB	Virulence, Disease and Defense	Resistance to antibiotics and toxic compounds	The mdtABCD multidrug resistance cluster	S	Cell homeostasis maintenance	Antibiotic and other bioactive compound resistance	SEED			0.41519	0.0493944	Unique indicator for MP
Transcriptional regulator MexT	Virulence, Disease and Defense	Resistance to antibiotics and toxic compounds	MexE-MexF-OprN Multidrug Efflux System	S	Cell homeostasis maintenance	Antibiotic and other bioactive compound resistance	SEED			0.454302	0.0380627	Unique indicator for MP
Conserved uncharacterized protein CreA	Virulence, Disease and Defense	Bacteriocins, ribosomally synthesized antibacterial peptides	Tolerance to colicin E2	S	Cell homeostasis maintenance	Antibiotic and other bioactive compound resistance	SEED			0.537889	0.0339371	Unique indicator for MP
Multidrug efflux membrane fusion protein MexE	Virulence, Disease and Defense	Resistance to antibiotics and toxic compounds	MexE-MexF-OprN Multidrug Efflux System	S	Cell homeostasis maintenance	Antibiotic and other bioactive compound resistance	SEED			0.445852	0.0493944	Unique indicator for MP
Lipopolysaccharide core biosynthesis protein WaaP	Cell Wall and Capsule	Gram-Negative cell wall components	LOS core oligosaccharide biosynthesis	S	Biofilm formation	Biofilm formation	KEGG	EC 2.7.-.-, heptosyl-I-kinase	https://www.genome.jp/dbget-bin/www_bget?K02848	0.442298	0.0493944	Unique indicator for MP
Type IV secretion system protein VirD4	Virulence	Type III, Type IV, Type VI, ESAT secretion systems	Type 4 secretion and conjugative transfer	S	Cell communication	Conjugation	SEED			0.483844	0.0493944	Unique indicator for MP
Conjugative transfer protein TrbE	Virulence	Type III, Type IV, Type VI, ESAT secretion systems	Type 4 secretion and conjugative transfer	S	Cell communication	Conjugation	SEED			0.523184	0.0339371	Unique indicator for MP
ATPase provides energy for both assembly of type IV secretion complex and secretion of T-DNA complex (VirB4)	Virulence	Type III, Type IV, Type VI, ESAT secretion systems	Type 4 secretion and conjugative transfer	S	Cell communication	Conjugation	SEED			0.484486	0.0493944	Unique indicator for MP
IncQ plasmid conjugative transfer DNA primase TraO (pTi TraA homolog)	Virulence	Type III, Type IV, Type VI, ESAT secretion systems	Type 4 secretion and conjugative transfer	S	Cell communication	Conjugation	SEED			0.464288	0.0445229	Unique indicator for MP
Inner membrane protein forms channel for type IV secretion of T-DNA complex (VirB3)	Virulence	Type III, Type IV, Type VI, ESAT secretion systems	Type 4 secretion and conjugative transfer	S	Cell communication	Conjugation	SEED			0.50564	0.0339371	Unique indicator for MP
Conjugative transfer protein TrbD	Virulence	Type III, Type IV, Type VI, ESAT secretion systems	Type 4 secretion and conjugative transfer	S	Cell communication	Conjugation	SEED			0.498821	0.0339371	Unique indicator for MP
GbcA Glycine betaine demethylase subunit A	Stress Response	Osmotic stress	Choline and Betaine Uptake and Betaine Biosynthesis	S	Cell homeostasis maintenance	Metal resistance	SEED			0.493503	0.0445229	Unique indicator for MP
Programmed cell death antitoxin PemI	Regulation and Cell signaling	Programmed Cell Death and Toxin-antitoxin Systems	MazEF toxin-antitoxing (programmed cell death) system	S	Cell homeostasis maintenance	Metal resistance	SEED			0.484299	0.0445229	Unique indicator for MP
Glucans biosynthesis glucosyltransferase H	Stress Response	Osmotic stress	Synthesis of osmoregulated periplasmic glucans	S	Cell homeostasis maintenance	Osmotic stress resistance	SEED	EC 2.4.1.-		0.498404	0.0380627	Unique indicator for MP
OpgC protein	Stress Response	Osmotic stress	Synthesis of osmoregulated periplasmic glucans	S	Cell homeostasis maintenance	Osmotic stress resistance	SEED			0.533089	0.0380627	Unique indicator for MP
Osmoprotectant ABC transporter permease protein YehY	Stress Response	Osmotic stress	Osmoprotectant ABC transporter YehZYXW of Enterobacteriales	S	Cell homeostasis maintenance	Osmotic stress resistance	SEED			0.479913	0.0380627	Unique indicator for MP
Chaperone HdeA	Stress Response	Periplasmic Stress	Periplasmic Acid Stress Response in Enterobacteria	S	Cell homeostasis maintenance	Other toxic compound resistance	SEED			0.431848	0.0493944	Unique indicator for MP
ORF-66	Clustering-based subsystems	Shiga toxin cluster	CBSS-194948.1.peg.143	U	Unclassified	Unclassified	SEED			0.511644	0.0339371	Unique indicator for MP
unknown protein encoded within prophage CP-933V	Clustering-based subsystems	Shiga toxin cluster	CBSS-194948.1.peg.143	U	Unclassified	Unclassified	SEED			0.476115	0.0339371	Unique indicator for MP
Acyl dehydratase	Clustering-based subsystems	Fatty acid metabolic cluster	CBSS-246196.1.peg.364	Y	Biosynthesis	Fatty acid biosynthesis	UniProt		https://www.uniprot.org/uniprotkb/Q9SIE3/entry	0.493407	0.0339371	Unique indicator for MP
Cysteine synthase B	Amino Acids and Derivatives	Lysine, threonine, methionine, and cysteine	Cysteine Biosynthesis	Y	Biosynthesis	Amino acid and derivative biosynthesis	SEED	EC 2.5.1.47		0.519521	0.0380627	Unique indicator for MP
Phosphoribosyl-AMP cyclohydrolase	Amino Acids and Derivatives	Histidine Metabolism	Histidine Biosynthesis	Y	Biosynthesis	Amino acid and derivative biosynthesis	SEED	EC 3.5.4.19		0.498345	0.0380627	Unique indicator for MP
N-succinyl-L,L-diaminopimelate desuccinylase	Clustering-based subsystems	Lysine Biosynthesis	A Glutathione-dependent Thiol Reductase Associated with a Step in Lysine Biosynthesis	Y	Biosynthesis	Amino acid and derivative biosynthesis	SEED	EC 3.5.1.18		0.528835	0.0380627	Unique indicator for MP
Fumarate hydratase class II	Carbohydrates	Central carbohydrate metabolism	TCA Cycle	Y	Central metabolism	Central carbohydrate metabolism	SEED	EC 4.2.1.2		0.518588	0.0380627	Unique indicator for MP
Acetyl-CoA synthetase (ADP-forming) alpha and beta chains, putative	Carbohydrates	Central carbohydrate metabolism	Pyruvate metabolism II: acetyl-CoA, acetogenesis from pyruvate	Y	Central metabolism	Central carbohydrate metabolism	SEED			0.47809	0.0380627	Unique indicator for MP
Hypothetical protein GlcG in glycolate utilization operon	Carbohydrates	Central carbohydrate metabolism	Glycolate, glyoxylate interconversions	Y	Central metabolism	Central carbohydrate metabolism	SEED			0.634126	0.0339371	Unique indicator for MP
Uroporphyrinogen-III methyltransferase	Cofactors, Vitamins, Prosthetic Groups, Pigments	Tetrapyrroles	Coenzyme B12 biosynthesis	Y	Biosynthesis	Co-factor biosynthesis	SEED	EC 2.1.1.107		0.514497	0.0339371	Unique indicator for MP
3-polyprenyl-4-hydroxybenzoate carboxy-lyase UbiX	Cofactors, Vitamins, Prosthetic Groups, Pigments	Quinone cofactors	Ubiquinone Biosynthesis	Y	Biosynthesis	Co-factor biosynthesis	SEED	EC 4.1.1.-		0.510267	0.0339371	Unique indicator for MP
Molybdenum cofactor biosynthesis protein MoaE	Cofactors, Vitamins, Prosthetic Groups, Pigments	Folate and pterines	Molybdenum cofactor biosynthesis	Y	Biosynthesis	Co-factor biosynthesis	SEED			0.463402	0.0380627	Unique indicator for MP
Coenzyme PQQ synthesis protein B	Cofactors, Vitamins, Prosthetic Groups, Pigments	Quinone cofactors	Pyrroloquinoline Quinone biosynthesis	Y	Biosynthesis	Co-factor biosynthesis	SEED			0.493714	0.0380627	Unique indicator for MP
Coenzyme PQQ synthesis protein C	Cofactors, Vitamins, Prosthetic Groups, Pigments	Quinone cofactors	Pyrroloquinoline Quinone biosynthesis	Y	Biosynthesis	Co-factor biosynthesis	SEED			0.451002	0.0380627	Unique indicator for MP
L-threonine 3-O-phosphate decarboxylase	Cofactors, Vitamins, Prosthetic Groups, Pigments	Tetrapyrroles	Cobalamin synthesis	Y	Biosynthesis	Co-factor biosynthesis	SEED	EC 4.1.1.81		0.484334	0.0445229	Unique indicator for MP
Coenzyme PQQ synthesis protein F	Cofactors, Vitamins, Prosthetic Groups, Pigments	Quinone cofactors	Pyrroloquinoline Quinone biosynthesis	Y	Biosynthesis	Co-factor biosynthesis	SEED	EC 3.4.99.-		0.489729	0.0339371	Unique indicator for MP
Molybdenum cofactor biosynthesis protein MoaB	Cofactors, Vitamins, Prosthetic Groups, Pigments	Folate and pterines	Molybdenum cofactor biosynthesis	Y	Biosynthesis	Co-factor biosynthesis	SEED			0.558734	0.0339371	Unique indicator for MP
Cobalt-precorrin-8x methylmutase	Cofactors, Vitamins, Prosthetic Groups, Pigments	Tetrapyrroles	Cobalamin synthesis	Y	Biosynthesis	Co-factor biosynthesis	SEED	EC 5.4.1.2		0.489365	0.0493944	Unique indicator for MP
3-ketoacyl-CoA thiolase	Cofactors, Vitamins, Prosthetic Groups, Pigments	Biotin	Biotin biosynthesis	Y	Biosynthesis	Co-factor biosynthesis	SEED	EC 2.3.1.16		0.582496	0.0339371	Unique indicator for MP
Cobalamin biosynthesis protein CobG	Cofactors, Vitamins, Prosthetic Groups, Pigments	Tetrapyrroles	Coenzyme B12 biosynthesis	Y	Biosynthesis	Co-factor biosynthesis	SEED			0.532415	0.0339371	Unique indicator for MP
Glucose dehydrogenase, PQQ-dependent	Respiration	Electron donating reactions	Respiratory dehydrogenases 1	Y	Central metabolism	Respiration	SEED	EC 1.1.5.2		0.470166	0.0380627	Unique indicator for MP
Pyrroline-5-carboxylate reductase	Amino Acids and Derivatives	Proline and 4-hydroxyproline	A Hypothetical Protein Related to Proline Metabolism	A	Substrate utilization	Amino acid and derivative degradation	SEED	EC 1.5.1.2		0.452842	0.0445229	Unique indicator for RW
Transcriptional regulator, Hth-3 family	Amino Acids and Derivatives	Branched-chain amino acids	Ketoisovalerate oxidoreductase	A	Substrate utilization	Amino acid and derivative degradation	SEED			0.498825	0.0339371	Unique indicator for RW
Melibiose carrier protein, Na+/melibiose symporter	Carbohydrates	Di- and oligosaccharides	Melibiose Utilization	A	Substrate utilization	Carbohydrate degradation	SEED			0.462219	0.0339371	Unique indicator for RW
6-phosphofructokinase	Carbohydrates	Monosaccharides	D-Tagatose and Galactitol Utilization	A	Substrate utilization	Carbohydrate degradation	SEED	EC 2.7.1.11		0.516906	0.0339371	Unique indicator for RW
Acetate kinase	Carbohydrates	Fermentation	Fermentations: Lactate	A	Substrate utilization	Carbohydrate degradation	SEED	EC 2.7.2.1		0.506167	0.0380627	Unique indicator for RW
Fucose permease	Carbohydrates	Monosaccharides	L-fucose utilization	A	Substrate utilization	Carbohydrate degradation	SEED			0.47028	0.0380627	Unique indicator for RW
Outer membrane fibronectin-binding protein	Virulence, Disease and Defense	Adhesion	Adhesion of Campylobacter	S	Biofilm formation	Adhesion	SEED			0.383064	0.0380627	Unique indicator for RW
Glycosyltransferase LafB, responsible for the formation of Gal-Glc-DAG	Cell Wall and Capsule	Gram-Positive cell wall components	Polyglycerolphosphate lipoteichoic acid biosynthesis	S	Biofilm formation	Biofilm formation	SEED			0.299559	0.0493944	Unique indicator for RW
Lipopolysaccharide cholinephosphotransferase LicD1	Cell Wall and Capsule	Capsular and extracellular polysacchrides	Phosphorylcholine incorporation in LPS	S	Biofilm formation	Biofilm formation	SEED	EC 2.7.8.-		0.515995	0.0339371	Unique indicator for RW
DNA polymerase I	DNA Metabolism	DNA repair	DNA Repair Base Excision	S	Cell homeostasis maintenance	Biomolecular damage repair	SEED	EC 2.7.7.7		0.402371	0.0493944	Unique indicator for RW
ATP-dependent DNA helicase UvrD/PcrA/Rep, epsilon proteobacterial type 1	DNA Metabolism	DNA repair	DNA repair, bacterial UvrD and related helicases	S	Cell homeostasis maintenance	Biomolecular damage repair	SEED			0.494881	0.0445229	Unique indicator for RW
L-ectoine synthase	Stress Response	Osmotic stress	Ectoine biosynthesis and regulation	S	Cell homeostasis maintenance	Osmotic stress resistance	SEED	EC 4.2.1.-		0.510806	0.0380627	Unique indicator for RW
Tellurite resistance protein TehA	Stress Response	Detoxification	Tellurite resistance: Chromosomal determinants	S	Cell homeostasis maintenance	Other toxic compound resistance	SEED			0.451732	0.0380627	Unique indicator for RW
Probable peroxiredoxin	Stress Response	Oxidative stress	Oxidative stress	S	Cell homeostasis maintenance	Oxidative stress resistance	SEED	EC 1.11.1.15		0.455678	0.0493944	Unique indicator for RW
Superoxide reductase	Stress Response	Oxidative stress	Oxidative stress	S	Cell homeostasis maintenance	Oxidative stress resistance	SEED	EC 1.15.1.2		0.498297	0.0380627	Unique indicator for RW
Phage endonuclease	Phages, Prophages, Transposable elements	Bacteriophage integration/excision/lysogeny	Phage integration and excision	U	Unclassified	Unclassified	SEED			0.402235	0.0445229	Unique indicator for RW
Phage exonuclease	Phages, Prophages, Transposable elements	Bacteriophage integration/excision/lysogeny	Phage integration and excision	U	Unclassified	Unclassified	SEED			0.454126	0.0493944	Unique indicator for RW
[truncated: 36 more rows]

## Sheet: Table S5
Table S5. Taxonomic, sharing, and HGT profiles of the shared and non-shared representative metagenome-assembled genomes (rMAGs).
[truncated: 237 more rows]
